# Supplementary material for: Genome-Wide Mutagenesis Links Multiple Metabolic Pathways with Actinorhodin Production in Streptomyces coelicolor
Source: Appl Environ Microbiol. 2019 Mar 22;85(7):e03005-18. doi: 10.1128/AEM.03005-18 (PMC6585502; doi:10.1128/AEM.03005-18)
Supplement: Supplemental file 2 [file AEM.03005-18-sd002.xlsx]

## Sheet: Table S1
DATASET S1 Informations of all ACT mutants.
Mutants	Insertion site	Gene ID	Gene position	Strand	Insertion related to start codon	Gene length (bp)	Relative ACT production (mutant/M145)	ACT production (relative)	Annotation
T59	993	SCO0001	446..1123	+	547	678	0.27	ACT↓	hypothetical protein
L47	95247	SCO0117	94989..95681	+	258	693	12.8	ACT↑	short chain dehydrogenase
U31	107721	SCO0126	106637..112885	+	6246	6246	0	ACT↓	ornithine carbamoyltransferase/amino acid permease
N24	199467	SCO0208	197221..199917	+	2246	2697	0.13	ACT↓	pyruvate phosphate dikinase
O6	238012	SCO0248	237664..238251	-	239	588	0.85	ACT↓	hypothetical protein
S22	245141	SCO0255	243936..245672	-	531	1737	31.87	ACT↑	sigma factor
L44	261181	SCO0271	261366..262319	+	-185	954	0.27	ACT↓	hypothetical protein/binding-protein-dependent transport protein
U23	312088	SCO0314	311724..313670	+	364	1947	0	ACT↓	secreted protein
L72	397104	SCO0381	395939..397414	+	1165	1476	0.42	ACT↓	glycosyl transferase
M17	396395	SCO0381	395939..397414	+	456	1476	0.27	ACT↓	glycosyl transferase
L68	408381	SCO0388	407253..409214	+	1128	1962	0.13	ACT↓	hypothetical protein
J31	411144	SCO0390	410774..412006	+	370	1233	0.56	ACT↓	hypothetical protein
L27	411981	SCO0390	410774..412006	+	1207	1233	0.27	ACT↓	hypothetical protein
M50	413108	SCO0391	412009..413250	+	1099	1242	0.42	ACT↓	transferase
H87	415810	SCO0394	415300..415947	+	510	648	5.51	ACT↑	hypothetical protein
J52	416416	SCO0395	415951..416976	+	465	1026	0.27	ACT↓	epimerase/dehydratase
K24	416767	SCO0395	415951..416976	+	816	1026	0.56	ACT↓	epimerase/dehydratase
P18	416122	SCO0395	415951..416976	+	171	1026	0	ACT↓	epimerase/dehydratase
B76	489131	SCO0467	488614..489357	+	517	744	0.42	ACT↓	SCF76.07, unknown
R80	532873	SCO0499	532501..533448	+	372	948	0.13	ACT↓	formyltransferase
F67	537905	SCO0504	537623..538942	+	282	1320	117.35	ACT↑	DEAD-box RNA-helicase
Q77	559389	SCO0528	559346..560098	+	43	753	0	ACT↓	lipoprotein
S27	596498	SCO0555	595484..597079	-	581	1596	0.71	ACT↓	membrane-bound oxidoreductase
P91	607998	SCO0565	607851..608909	-	911	1059	4.93	ACT↑	polyprenyl synthetase
S71	633510	SCO0591	633119..633958	+	391	840	9.59	ACT↑	lysozyme precursor
K17	740900	SCO0700	740314..742083	-	1183	1770	0	ACT↓	ABC transporter protein ATP-binding protein
T36	741393	SCO0700	740314..742083	-	690	1770	0.42	ACT↓	ABC transporter protein ATP-binding protein
P60	742771	SCO0701	742242..742685	-	-86	444	0.27	ACT↓	hypothetical protein/regulator
T55	743307	SCO0702	742816..743394	-	87	579	0	ACT↓	regulator
S68	743590	SCO0703	743575..743802	+	15	228	0	ACT↓	regulator
S35	750485	SCO0710	750073..750864	-	379	792	49.49	ACT↑	branched-chain amino acid transport ATP-binding protein
K94	768339	SCO0724	768426..769367	+	-87	942	0	ACT↓	putative fructose transport system kinase/transcriptional regulator
S62	774167	SCO0731	773432..774613	-	446	1182	0	ACT↓	transferase
T71	864044	SCO0814	863278..864732	+	766	1455	0	ACT↓	rhamnose kinase
T48	882479	SCO0833	882095..882805	-	326	711	53.13	ACT↑	hypothetical protein
K30	917289	SCO0871	916782..918377	-	1088	1596	0.56	ACT↓	two-component sensor protein
K6	917662	SCO0871	916782..918377	-	715	1596	0.85	ACT↓	two-component sensor protein
O84	974772	SCO0928	974312..976456	-	1684	2145	0.27	ACT↓	hypothetical protein
S36	975080	SCO0928	974312..976456	-	1376	2145	22.55	ACT↑	hypothetical protein
O72	986506	SCO0940	986247..986720	+	259	474	0.13	ACT↓	MarR family regulatory protein
S47	1024760	SCO0973	1024508..1025767	+	252	1260	0.13	ACT↓	integral membrane protein
S14	1059014	SCO1003/SCO1004					0.42	ACT↓	TetR family transcriptional regulator/hypothetical protein
I8	1076008	SCO1020	1075397..1076719	-	711	1323	8.14	ACT↑	hypothetical protein
T87	1079069	SCO1023	1078574..1079182	+	495	609	0.42	ACT↓	hypothetical protein
P57	1132007	SCO1071	1131091..1132338	-	331	1248	0.42	ACT↓	two component system sensor kinase
U7	1147020	SCO1087	1146486..1147556	-	536	1071	0.42	ACT↓	aldolase
O17	1162382	SCO1104	1161710..1162411	+	672	702	4.2	ACT↑	TetR family transcriptional regulator
R10	1166267	SCO1109	1165916..1166995	+	351	1080	0	ACT↓	oxidoreductase
S85	1214517	SCO1153	1214088..1214954	+	429	867	0	ACT↓	acyl-CoA thioesterase II
I53	1217344	SCO1157	1217041..1217655	-	311	615	40.03	ACT↑	ATP/GTP binding protein
M62	1330742	SCO1259	1329747..1330901	+	995	1155	7.99	ACT↑	two-component system sensor kinase
J90	1361369	SCO1289	1359896..1361419	+	1473	1524	0.85	ACT↓	GntR family regulatory protein
O46	1384558	SCO1307	1383886..1385292	-	734	1407	7.7	ACT↑	hypothetical protein
T93	1384576	SCO1307	1383886..1385292	-	716	1407	9.74	ACT↑	hypothetical protein
N40	1392912	SCO1317	1392691..1393128	-	216	438	0.71	ACT↓	hypothetical protein
O25	1395056	SCO1319	1394273..1395295	+	783	1023	0.27	ACT↓	hypothetical protein
R53	1466971	SCO1388	1465266..1467761	-	790	2496	10.47	ACT↑	mannose-1-phosphate guanyltransferase
U71	1465320	SCO1388	1465266..1467761	-	2441	2496	11.34	ACT↑	mannose-1-phosphate guanyltransferase
U2	1480214	SCO1394	1479786..1482173	+	428	2388	0.56	ACT↓	glycosyl hydrolase
O34	1520010	SCO1424	1519926..1521536	-	1526	1611	0.13	ACT↓	hypothetical protein
N37	1535754	SCO1438	1534876..1535733	-	-21	858	14.69	ACT↑	ATP phosphoribosyltransferase/phosphoribosyl-ATP pyrophosphatase
P27	1537662	SCO1441	1536596..1537885	-	223	1290	0	ACT↓	bifunctional 3,4-dihydroxy-2-butanone 4-phosphate synthase/GTP cyclohydrolase II protein
M61	1580588	SCO1478	1580546..1580818	-	230	273	19.06	ACT↑	DNA-directed RNA polymerase subunit omega
S59	1581802	SCO1480	1581512..1581835	-	33	324	0.13	ACT↓	hypothetical protein
T50	1595060	SCO1492	1594150..1595256	-	196	1107	0.42	ACT↑	peptidase
P3	1624117	SCO1518	1623636..1624709	-	592	1074	3.33	ACT↑	Holliday junction DNA helicase RuvB
M84	1625669	SCO1520	1625358..1625924	-	255	567	61.87	ACT↑	Holliday junction resolvase
F19	1629404	SCO1525	1629081..1630244	-	840	1164	0.13	ACT↓	sugar transferase
S49	1629459	SCO1525	1629081..1630244	-	785	1164	0.13	ACT↓	sugar transferase
T31	1643058	SCO1536	1642555..1645023	-	1965	2469	0.27	ACT↓	hypothetical protein
R13	1648779	SCO1539	1647905..1649206	-	427	1302	0.42	ACT↓	lipoprotein
T24	1658288	SCO1549	1657259..1658197	-	-91	939	0	ACT↓	hypothetical protein/small membrane protein
Q35	1679543	SCO1569	1679335..1680387	-	844	1053	5.22	ACT↑	oxidoreductase
F54	1708867	SCO1596	1708109..1709248	-	381	1140	22.12	ACT↑	two-component sensor
H3	1708972	SCO1596	1708109..1709248	-	276	1140	188.27	ACT↑	two-component sensor
J84	1708230	SCO1596	1708109..1709248	-	1018	1140	46.29	ACT↑	two-component sensor
S43	1714273	SCO1603	1713855..1715099	+	418	1245	0.85	ACT↓	transposase
P75	1718665	SCO1608	1718087..1718800	-	135	714	0.13	ACT↓	hypothetical protein
Q31	1723752	SCO1612	1723278..1724729	-	977	1452	4.93	ACT↑	aldehyde dehydrogenase
I81	1759921	SCO1646	1759899..1760117	-	196	219	6.68	ACT↑
J56	1760161	SCO1646	1759899..1760117	-	-44	219	4.06	ACT↑	hypothetical protein/hypothetical protein
M25	1760124	SCO1646	1759899..1760117	-	-7	219	3.18	ACT↑	hypothetical protein/hypothetical protein
I57	1760482	SCO1647	1760296..1761789	-	1307	1494	0.27	ACT↑	hypothetical protein
I86	1760482	SCO1647	1760296..1761789	-	1307	1494	5.95	ACT↑	hypothetical protein
I89	1761199	SCO1647	1760296..1761789	-	590	1494	12.5	ACT↑	hypothetical protein
L18	1761526	SCO1647	1760296..1761789	-	263	1494	3.18	ACT↑	hypothetical protein
H76	1762050	SCO1648	1762040..1763806	-	1756	1767	2.6	ACT↑	AAA ATPase
S37	1762589	SCO1648	1762040..1763806	-	1217	1767	3.62	ACT↑	AAA ATPase
T88	1769586	SCO1654	1769156..1769827	+	430	672	0.42	ACT↓	two-component response regulator
J44	1784098	SCO1663	1783107..1784336	-	238	1230	0.56	ACT↓	cysteinyl-tRNA synthetase
N48	1783596	SCO1663	1783107..1784336	-	740	1230	0	ACT↓	cysteinyl-tRNA synthetase
R97	1796112	SCO1676	1795655..1796992	-	880	1338	0.13	ACT↓	hypothetical protein
M92	1801012	SCO1681	1800620..1801381	+	392	762	0.27	ACT↓	gluconate dehydrogenase
M4	1818610	SCO1697	1818351..1818878	-	268	528	6.24	ACT↑	merR family transcriptional regulator
T10	1819180	SCO1698	1819009..1819470	+	171	462	0	ACT↓	hypothetical protein
K57	1848712	SCO1728	1848412..1848816	-	104	405	18.04	ACT↑	GntR family transcriptional regulator
M97	1848419	SCO1728	1848412..1848816	-	397	405	94.2	ACT↑	GntR family transcriptional regulator
H66	1871060	SCO1750	1869768..1870961	-	-99	1194	65.51	ACT↑	acyl CoA dehydrogenase/transmembrane transport protein
F56	1874361	SCO1752	1873183..1874373	+	1178	1191	88.37	ACT↑	integral membrane protein
S51	1873410	SCO1752	1873183..1874373	+	227	1191	0.42	ACT↓	integral membrane protein
R59	1874882	SCO1753	1874625..1875647	+	257	1023	1.58	ACT↑	integral membrane protein
R29	1884243	SCO1764	1884039..1884800	+	204	762	0	ACT↓	hypothetical protein
P38	1913398	SCO1789	1913090..1914382	+	308	1293	0.71	ACT↓	hypothetical protein
N20	1931323	SCO1803	1931041..1931736	+	282	696	0	ACT↓	oxidoreductase
Q55	1972581	SCO1843	1971753..1972880	-	299	1128	7.55	ACT↑	secreted protein
E9	1978111	SCO1848	1976849..1978357	+	1262	1509	0.27	ACT↓	cobyric acid synthase
M18	1977325	SCO1848	1976849..1978357	+	476	1509	0.56	ACT↓	cobyric acid synthase
H94	1979359	SCO1849	1978354..1982007	+	1005	3654	0	ACT↓	cobaltochelatase subunit CobN
M8	1979650	SCO1849	1978354..1982007	+	1296	3654	0.71	ACT↓	cobaltochelatase subunit CobN
O42	1980720	SCO1849	1978354..1982007	+	2366	3654	0.71	ACT↓	cobaltochelatase subunit CobN
P83	1980674	SCO1849	1978354..1982007	+	2320	3654	0.27	ACT↓	cobaltochelatase subunit CobN
H68	1982343	SCO1850	1982004..1984022	+	339	2019	0	ACT↓	chelatase
M22	1983021	SCO1850	1982004..1984022	+	1017	2019	0.56	ACT↓	chelatase
R91	1985789	SCO1852	1984618..1986078	+	1171	1461	0	ACT↓	cobyrinic acid a,c-diamide synthase
U55	1985741	SCO1852	1984618..1986078	+	1123	1461	0.13	ACT↓	cobyrinic acid a,c-diamide synthase
K66	1986297	SCO1853	1986075..1986806	+	222	732	0.27	ACT↓	precorrin-2 C20-methyltransferase
P40	1986498	SCO1853	1986075..1986806	+	423	732	0.42	ACT↓	precorrin-2 C20-methyltransferase
F74	1986948	SCO1854	1986827..1987555	-	607	729	0	ACT↓	permease
J33	1988033	SCO1855	1987618..1988463	+	415	846	0.27	ACT↓	precorrin-4 C11-methyltransferase
O59	1988346	SCO1855	1987618..1988463	+	728	846	0.42	ACT↓	precorrin-4 C11-methyltransferase
I19	1990925	SCO1857	1989779..1991530	+	1146	1752	0.13	ACT↓	bifunctional protein (CbiGH)
T1	1990124	SCO1857	1989779..1991530	+	345	1752	0	ACT↓	bifunctional protein (CbiGH)
P44	2001730	SCO1867	2000962..2001804	+	768	843	0	ACT↓	hydroxylase
P82	2001600	SCO1867	2000962..2001804	+	638	843	0.13	ACT↓	hydroxylase
F37	2035968	SCO1901	2035547..2036536	+	421	990	8.57	ACT↑	zinc-binding dehydrogenase
H59	2035899	SCO1901	2035547..2036536	+	352	990	14.98	ACT↑	zinc-binding dehydrogenase
J95	2036209	SCO1901	2035547..2036536	+	662	990	23.28	ACT↑	zinc-binding dehydrogenase
M64	2035839	SCO1901	2035547..2036536	+	292	990	13.52	ACT↑	zinc-binding dehydrogenase
O1	2066395	SCO1934	2065389..2066411	-	16	1023	0	ACT↓	protoheme IX farnesyltransferase
L43	2067973	SCO1935	2066713..2068800	+	1260	2088	21.68	ACT↑	transketolase
T47	2073709	SCO1940	2073377..2074144	-	435	768	0	ACT↓	secreted protein
Q61	2077688	SCO1944	2077633..2077941	-	253	309	0.42	ACT↓	preprotein translocase subunit SecG
S50	2081992	SCO1948	2081381..2084380	-	2388	3000	0.71	ACT↓	zinc-binding carboxypeptidase
Q45	2088300	SCO1953	2087670..2089856	-	1556	2187	7.55	ACT↑	excinuclease ABC subunit C
S5	2119036	SCO1980	2119050..2119763	+	-14	714	0	ACT↓	DNA-binding protein/hypothetical protein
P19	2165189	SCO2018	2162746..2165253	-	64	2508	6.53	ACT↑	aminopeptidase
N26	2190603	SCO2040	2190560..2191006	-	403	447	0.13	ACT↓	hypothetical protein
L79	2199809	SCO2052	2199539..2200132	-	323	594	0.71	ACT↓	imidazoleglycerol-phosphate dehydratase
O98	2203277	SCO2055	2202760..2204337	+	517	1578	0.13	ACT↓	hypothetical protein
O57	2206800	SCO2058	2206501..2207010	+	299	510	0	ACT↓	transcriptional regulatory protein
K28	2210087	SCO2062	2209967..2211178	-	1091	1212	50.66	ACT↑	hypothetical protein
H32	2234334	SCO2081	2233696..2234424	-	90	729	161.04	ACT↑	hypothetical protein
F80	2238534	SCO2085	2237830..2239200	-	666	1371	5.22	ACT↑	cell division protein
J75	2238874	SCO2085	2237830..2239200	-	326	1371	2.46	ACT↑	cell division protein
M52	2238201	SCO2085	2237830..2239200	-	999	1371	6.24	ACT↑	cell division protein
M82	2246322	SCO2090	2244997..2246961	-	639	1965	24.59	ACT↑	cell division protein
I94	2247347	SCO2091	2246958..2247578	-	231	621	42.79	ACT↑	hypothetical protein
N52	2255230	SCO2097	2254850..2255257	-	27	408	0.56	ACT↓	hypothetical protein
Q99	2255089	SCO2097	2254850..2255257	-	168	408	0.42	ACT↓	hypothetical protein
O32	2260861	SCO2102	2259944..2260936	-	75	993	7.12	ACT↑	hypothetical protein
T21	2280786	SCO2120	2280718..2281365	-	579	648	0.27	ACT↓	two-component system regulator
E19	2293080	SCO2132	2292487..2293725	-	645	1239	0	ACT↓	glycosyl transferase
H11	2292739	SCO2132	2292487..2293725	-	986	1239	0.27	ACT↓	glycosyl transferase
R95	2293085	SCO2132	2292487..2293725	-	640	1239	0.42	ACT↓	glycosyl transferase
Q11	2318881	SCO2156	2318491..2319450	-	569	960	0.42	ACT↓	cytochrome c oxidase subunit II
Q73	2334115	SCO2170	2333833..2334534	+	282	702	0.71	ACT↓	methyltransferase
F69	2336272	SCO2173	2336218..2337411	+	54	1194	0.27	ACT↓	adenosylcobinamide kinase/adenosylcobinamide phosphate guanylyltransferase
P80	2338915	SCO2175	2338274..2339347	+	641	1074	0.13	ACT↓	nicotinate-nucleotide--dimethylbenzimidazole phosphoribosyltransferase
R19	2339993	SCO2176	2339770..2340510	-	517	741	0.27	ACT↓	integral membrane protein
I20	2340973	SCO2177	2340571..2341353	+	402	783	0.42	ACT↓	cobalamin (5'-phosphate) synthase
I16	2343939	SCO2179	2342474..2344027	+	1465	1554	7.41	ACT↑	leucyl aminopeptidase
I33	2343377	SCO2179	2342474..2344027	+	903	1554	7.84	ACT↑	leucyl aminopeptidase
T60	2342625	SCO2179	2342474..2344027	+	151	1554	20.95	ACT↑	leucyl aminopeptidase
T68	2343086	SCO2179	2342474..2344027	+	612	1554	8.57	ACT↑	leucyl aminopeptidase
U65	2343789	SCO2179	2342474..2344027	+	1315	1554	7.84	ACT↑	leucyl aminopeptidase
F72	2349413	SCO2183	2348740..2351439	+	673	2700	0	ACT↓	2-oxoacid dehydrogenase subunit E1
H90	2353128	SCO2186	2352920..2353624	+	208	705	204.58	ACT↑	hypothetical protein
R14	2394486	SCO2227	2394422..2394982	-	496	561	0	ACT↓	acetyltransferase
R76	2399188	SCO2231	2398988..2400259	-	1071	1272	0.56	ACT↓	maltose-binding protein
Q40	2410859	SCO2241	2410423..2411784	+	436	1362	0.56	ACT↓	glutamine synthetase
S44	2410808	SCO2241	2410423..2411784	+	385	1362	0.13	ACT↓	glutamine synthetase
S74	2411623	SCO2241	2410423..2411784	+	1200	1362	0	ACT↓	glutamine synthetase
S81	2411175	SCO2241	2410423..2411784	+	752	1362	0.13	ACT↓	glutamine synthetase
U12	2411378	SCO2241	2410423..2411784	+	955	1362	0	ACT↓	glutamine synthetase
N3	2420821	SCO2254	2420563..2421804	-	983	1242	0.42	ACT↓	transmembrane efflux protein
U18	2420868	SCO2254	2420563..2421804	-	936	1242	0.71	ACT↓	transmembrane efflux protein
N46	2422284	SCO2255	2421926..2422978	-	694	1053	0.56	ACT↓	hypothetical protein
L95	2439789	SCO2271	2439787..2441220	-	1431	1434	13.96	ACT↑	hypothetical protein
M59	2445505	SCO2275	2444536..2445690	+	969	1155	0.42	ACT↓	lipoprotein
M39	2480106	SCO2310	2479917..2481674	+	189	1758	0.27	ACT↓	integral membrane efflux protein
S57	2490091	SCO2318/SCO2319			-37/-78		0.13	ACT↓	glycosyl transferase/TetR family transcriptional regulator
S18	2496240	SCO2324	2495060..2496751	+	1180	1692	0	ACT↓	ABC transporter ATP-binding subunit
O82	2502764	SCO2334	2502808..2504463	+	-44		0.85	ACT↓	hypothetical protein/integral membrane protein
T67	2520889	SCO2350	2520564..2521025	+	325	462	0.27	ACT↓	integral membrane protein
L23	2527907	SCO2359/SCO2360			-90/-16		195.99	ACT↑	two-component system sensor kinase/hypothetical protein
I76	2534888	SCO2365	2534532..2535269	-	381	738	20.22	ACT↑	hypothetical protein
P46	2534624	SCO2365	2534532..2535269	-	645	738	21.24	ACT↑	hypothetical protein
K36	2538817	SCO2370	2538717..2539196	-	379	480	0.71	ACT↓	hypothetical protein
M31	2539952	SCO2371	2539576..2542332	+	376	2757	0.13	ACT↓	pyruvate dehydrogenase subunit E1
P2	2545456	SCO2375	2545471..2546691	+	-15	1221	0.71	ACT↓	transcriptional regulator/secreted protein
Q54	2579713	SCO2406	2578502..2579746	+	1211	1245	19.49	ACT↑	sugar transport permease
S28	2596799	SCO2423	2596787..2597419	+	12	633	0.42	ACT↓	secreted protein
T25	2613911	SCO2436	2613846..2615030	+	65	1185	0.71	ACT↓	integral membrane protein
T44	2614805	SCO2436	2613846..2615030	+	959	1185	18.91	ACT↑	integral membrane protein
S11	2616688	SCO2438	2616326..2617732	+	362	1407	65.07	ACT↑	secreted protein
K47	2646947	SCO2460	2646222..2646650	-	-297	429	0	ACT↓	hypothetical protein/secreted protein
P5	2665767	SCO2474	2665196..2666839	+	571	1644	0.13	ACT↓	metalloproteinase (secreted protein)
H99	2682287	SCO2491	2681817..2682749	-	462	933	26.05	ACT↑	oxidoreductase
O22	2716852	SCO2519	2714777..2716855	-	3	2079	90.27	ACT↑	integral membrane protein
P88	2715818	SCO2519	2714777..2716855	-	1037	2079	80.95	ACT↑	integral membrane protein
N25	2726179	SCO2528	2725480..2727201	-	1022	1722	0.41	ACT↓	2-isopropylmalate synthase
N23	2726740	SCO2528	2725480..2727201	-	461	1722	0.45	ACT↓	2-isopropylmalate synthase
U76	2727115	SCO2528	2725480..2727201	-	86	1722	0	ACT↓	2-isopropylmalate synthase
P42	2732892	SCO2534	2732018..2733322	+	874	1305	0.13	ACT↓	hypothetical protein
Q62	2733003	SCO2534	2732018..2733322	+	985	1305	0.13	ACT↓	hypothetical protein
R18	2733090	SCO2534	2732018..2733322	+	1072	1305	0	ACT↓	hypothetical protein
P49	2749910	SCO2549	2747664..2750867	-	957	3204	10.32	ACT↑	protease
L20	2763956	SCO2561	2762403..2764346	-	390	1944	0.42	ACT↓	long-chain fatty-acid CoA ligase
O96	2764702	SCO2562	2764588..2766456	-	1754	1869	13.09	ACT↑	GTP-binding protein LepA
F8	2767177	SCO2563/SCO2564					14.25	ACT↑	30S ribosomal protein S20/DNA-binding protein
O97	2782466	SCO2575	2782388..2782615	-	149	228	0.85	ACT↓	hypothetical protein
Q83	2792056	SCO2586	2791720..2792250	-	194	531	0.27	ACT↓	hypothetical protein
R71	2808718	SCO2593	2807802..2808791	-	73	990	0	ACT↓	hypothetical protein
H95	2817957	SCO2599	2814360..2818382	-	425	4023	0.27	ACT↓	hypothetical protein
I85	2823571	SCO2603	2823656..2825212	+	-85	1557	30.71	ACT↑	hypothetical protein/integrase
R49	2823592	SCO2603	2823656..2825212	+	-64	1557	0.85	ACT↓	hypothetical protein/integrase
I24	2829667	SCO2607	2829460..2830656	-	989	1197	14.54	ACT↑	Sfr protein
J11	2830353	SCO2607	2829460..2830656	-	303	1197	0.42	ACT↓	Sfr protein
Q74	2844697	SCO2618	2844276..2844986	-	289	711	0.56	ACT↓	ATP-dependent Clp protease proteolytic subunit
F27	2848193	SCO2621	2847983..2848177	-	-16	195	13.96	ACT↑	hypothetical protein/integral membrane protein
U21	2907506	SCO2670	2906677..2907651	-	145	975	0	ACT↓	O-methyltransferase
N22	2909403	SCO2672	2908366..2911707	+	1037	3342	7.84	ACT↑	hypothetical protein
I11	2930719	SCO2686	2929823..2930839	-	120	1017	3.33	ACT↑	LuxR family transcriptional regulator
I5	2930670	SCO2686	2929823..2930839	-	169	1017	15.71	ACT↑	LuxR family transcriptional regulator
T81	2933260	SCO2689	2932990..2934117	+	270	1128	0.56	ACT↓	hypothetical protein
O87	2934581	SCO2690	2934114..2935478	+	467	1365	0.13	ACT↓	membrane transport protein
S10	2942835	SCO2698	2942785..2942904	+	50	120	0	ACT↓	small hydrophilic protein
M16	3015433	SCO2764	3014808..3015818	-	385	1011	26.78	ACT↑	lipoprotein
T72	3034420	SCO2781	3034632..3035477	+	-212	846	0.85	ACT↓	secreted protein/hypothetical protein
R94	3047091	SCO2791/SCO2792			-328/-44		0	ACT↓	hypothetical protein/AraC family transcription regulator
F13	3047311	SCO2792	3047135..3048331	+	176	1197	0.71	ACT↓	AraC family transcription regulator
O47	3047513	SCO2792	3047135..3048331	+	378	1197	0.27	ACT↓	AraC family transcription regulator
A5	3049242	SCO2793	3048673..3049275	+	569	603	11.78	ACT↑	oligoribonuclease
F96	3049175	SCO2793	3048673..3049275	+	502	603	11.48	ACT↑	oligoribonuclease
H30	3048971	SCO2793	3048673..3049275	+	298	603	5.37	ACT↑	oligoribonuclease
J77	3049114	SCO2793	3048673..3049275	+	441	603	12.36	ACT↑	oligoribonuclease
N14	3048929	SCO2793	3048673..3049275	+	256	603	13.09	ACT↑	oligoribonuclease
T70	3051815	SCO2795	3051258..3052583	+	557	1326	26.05	ACT↑	sugar binding secreted protein
T4	3077670	SCO2818	3077642..3078952	+	28	1311	0.13	ACT↓	hypothetical protein
Q6	3082136	SCO2821	3080444..3082009	-	-127	1566	8.14	ACT↑	secreted pectate lyase/decarboxylase
O89	3089417	SCO2830	3089372..3090022	+	45	651	0.27	ACT↓	amino acid ABC transporter transmembrane protein
P77	3091571	SCO2832	3090880..3091737	+	691	858	0	ACT↓	IclR family transcriptional regulator
Q95	3091179	SCO2832	3090880..3091737	+	299	858	0.13	ACT↓	IclR family transcriptional regulator
I62	3096379	SCO2836	3095506..3097467	+	873	1962	0.71	ACT↓	glycosyl transferase
K54	3095753	SCO2836	3095506..3097467	+	247	1962	0.85	ACT↓	glycosyl transferase
L40	3097381	SCO2836	3095506..3097467	+	1875	1962	0.42	ACT↓	glycosyl transferase
M35	3097421	SCO2836	3095506..3097467	+	1915	1962	0.56	ACT↓	glycosyl transferase
S19	3095743	SCO2836	3095506..3097467	+	237	1962	0	ACT↓	glycosyl transferase
H98	3098493	SCO2837	3097464..3099401	+	1029	1938	0	ACT↓	secreted protein
K63	3098539	SCO2837	3097464..3099401	+	1075	1938	0.27	ACT↓	secreted protein
P53	3099247	SCO2837	3097464..3099401	+	1783	1938	0	ACT↓	secreted protein
T16	3097756	SCO2837	3097464..3099401	+	292	1938	0	ACT↓	secreted protein
R55	3116615	SCO2860	3116521..3116931	-	316	411	0.71	ACT↓	rifampin ADP-ribosyl transferase
S42	3120844	SCO2863	3118362..3121199	+	2482	2838	0.13	ACT↓	helicase
U41	3122524	SCO2865	3122091..3122933	+	433	843	0.56	ACT↓	regulatory protein
S32	3123024	SCO2866	3123223..3123477	+	-199	255	0.71	ACT↓	hypothetical protein
U45	3147627	SCO2893	3147118..3147951	-	324	834	0.27	ACT↓	hypothetical protein
P8	3172251	SCO2921	3172118..3172417	+	133	300	0.56	ACT↓	hypothetical protein
I48	3180266	SCO2928	3179891..3180382	+	375	492	0	ACT↓	transcription regulator AsnC
R73	3181356	SCO2929	3180504..3181553	-	197	1050	0	ACT↓	transposase
U63	3189879	SCO2937	3189296..3190747	-	868	1452	0.27	ACT↓	transmembrane transport protein
U54	3207767	SCO2951	3207037..3208452	-	685	1416	0.56	ACT↓	malate oxidoreductase
F17	3228841	SCO2968	3228832..3229749	-	908	918	0.13	ACT↓	cell division protein
T49	3234401	SCO2973	3233349..3234602	-	201	1254	0	ACT↓	serine/threonine protein kinase
F90	3236108	SCO2974	3234708..3236339	-	231	1632	246.67	ACT↑	serine/threonine protein kinase
H75	3239538	SCO2975	3236737..3240774	+	2801	4038	21.68	ACT↑	hypothetical protein
P32	3257525	SCO2987	3257116..3257622	+	409	507	0	ACT↓	regulatory protein
P33	3257526	SCO2987	3257116..3257622	+	410	507	0.27	ACT↓	regulatory protein
P84	3257252	SCO2987	3257116..3257622	+	136	507	0	ACT↓	regulatory protein
Q39	3257469	SCO2987	3257116..3257622	+	353	507	0.85	ACT↓	regulatory protein
K71	3270740	SCO2999	3268611..3273572	-	2832	4962	26.34	ACT↑	hypothetical protein
L93	3273060	SCO2999	3268611..3273572	-	512	4962	220.46	ACT↑	hypothetical protein
M83	3268829	SCO2999	3268611..3273572	-	4743	4962	47.16	ACT↑	hypothetical protein
N2	3271461	SCO2999	3268611..3273572	-	2111	4962	58.08	ACT↑	hypothetical protein
N30	3268943	SCO2999	3268611..3273572	-	4629	4962	39.01	ACT↑	hypothetical protein
Q71	3270579	SCO2999	3268611..3273572	-	2993	4962	36.1	ACT↑	hypothetical protein
N38	3273580	SCO2999	3268611..3273572	-	-8	4962	0.71	ACT↓	hypothetical protein/phosphatase
F76	3282144	SCO3008	3281872..3282630	-	486	759	299.53	ACT↑	two-component system response regulator
H27	3282159	SCO3008	3281872..3282630	-	471	759	279.87	ACT↑	two-component system response regulator
J13	3282192	SCO3008	3281872..3282630	-	438	759	132.06	ACT↑	two-component system response regulator
J65	3282169	SCO3008	3281872..3282630	-	461	759	28.67	ACT↑	two-component system response regulator
U5	3286715	SCO3011	3284985..3286832	-	117	1848	24.59	ACT↑	lipoprotein LpqB
D1	3287233	SCO3012	3286822..3288888	-	1655	2067	31.73	ACT↑	two-component system histidine kinase
P37	3289030	SCO3013	3288890..3289579	-	549	690	37.26	ACT↑	two-component system response regulator
Q79	3304602	SCO3022	3304430..3305044	-	442	615	17.46	ACT↑	hypothetical protein
K89	3306647	SCO3023	3305155..3306612	-	-35	1458	44.83	ACT↑	S-adenosyl-L-homocysteine hydrolase/transport protein
I84	3308832	SCO3025	3307981..3309132	-	300	1152	0.27	ACT↓	mannose-6-phosphate isomerase
J89	3309063	SCO3025	3307981..3309132	-	69	1152	0.71	ACT↓	mannose-6-phosphate isomerase
K15	3308837	SCO3025	3307981..3309132	-	295	1152	0.42	ACT↓	mannose-6-phosphate isomerase
K9	3308832	SCO3025	3307981..3309132	-	300	1152	0	ACT↓	mannose-6-phosphate isomerase
L83	3308327	SCO3025	3307981..3309132	-	805	1152	0	ACT↓	mannose-6-phosphate isomerase
Q86	3308761	SCO3025	3307981..3309132	-	371	1152	0.13	ACT↓	mannose-6-phosphate isomerase
J43	3312176	SCO3028	3310820..3312184	-	8	1365	0.13	ACT↓	phosphomannomutase/phosphoglucomutase
S6	3312151	SCO3028	3310820..3312184	-	33	1365	0.27	ACT↓	phosphomannomutase/phosphoglucomutase
T74	3317509	SCO3033	3316758..3320564	-	3055	3807	0.13	ACT↓	integral membrane regulatory protein
T66	3355576	SCO3062	3354681..3355955	-	379	1275	0	ACT↓	two-component system histidine kinase
K93	3386024	SCO3091	3384933..3386249	-	225	1317	132.21	ACT↑	cyclopropane-fatty-acyl-phospholipid synthase
R47	3390666	SCO3096	3390541..3391821	-	1155	1281	32.02	ACT↑	phosphopyruvate hydratase
T94	3390775	SCO3096	3390541..3391821	-	1046	1281	45.42	ACT↑	phosphopyruvate hydratase
U53	3392487	SCO3097	3392083..3392817	-	330	735	0.42	ACT↓	secreted protein
S23	3401993	SCO3105	3401899..3402504	+	94	606	0.42	ACT↓	hypothetical protein
H44	3430828	SCO3128	3430174..3431184	+	654	1011	123.91	ACT↑	fatty acid desaturase (membrane)
U73	3430235	SCO3128	3430174..3431184	+	61	1011	107.45	ACT↑	fatty acid desaturase (membrane)
H17	3452227	SCO3150	3450852..3452228	-	1	1377	0.71	ACT↓	hypothetical protein
O63	3451688	SCO3150	3450852..3452228	-	540	1377	0.56	ACT↓	hypothetical protein
I50	3456024	SCO3154	3454768..3456543	+	1256	1776	0.27	ACT↓	integral membrane protein
L99	3455053	SCO3154	3454768..3456543	+	285	1776	0.42	ACT↓	integral membrane protein
N33	3456196	SCO3154	3454768..3456543	+	1428	1776	0.42	ACT↓	integral membrane protein
P13	3456478	SCO3154	3454768..3456543	+	1710	1776	0.13	ACT↓	integral membrane protein
T91	3480591	SCO3176	3479867..3481618	-	1027	1752	0.42	ACT↓	hypothetical protein
U25	3480421	SCO3176	3479867..3481618	-	1197	1752	0.71	ACT↓	hypothetical protein
F85	3492073	SCO3185	3491383..3492930	+	690	1548	15.56	ACT↑	potassium/proton antiporter
K61	3492541	SCO3185	3491383..3492930	+	1158	1548	71.34	ACT↑	potassium/proton antiporter
Q56	3501712	SCO3195	3501532..3502212	+	180	681	0.56	ACT↓	hypothetical protein
I88	3510041	SCO3201	3509244..3509954	-	-87	711	0.42	ACT↓	TetR family transcriptional regulator/RNA polymerase principal sigma factor
P22	3513587	SCO3205/SCO3206					19.49	ACT↑	MarR family transcriptional repressor/transmembrane efflux protein
Q63	3520719	SCO3210	3519449..3520903	-	184	1455	16.73	ACT↑	2-dehydro-3-deoxyheptonate aldolase
Q82	3531427	SCO3218	3531250..3531465	-	38	216	0	ACT↓	hypothetical protein
I67	3538464	SCO3225	3536945..3538660	+	1519	1716	6.1	ACT↑	two component sensor kinase
L11	3538274	SCO3225	3536945..3538660	+	1329	1716	0.56	ACT↓	two component sensor kinase
T11	3538608	SCO3225	3536945..3538660	+	1663	1716	0.13	ACT↓	two component sensor kinase
L81	3554351	SCO3230	3543335..3565726	+	11016	22392	44.4	ACT↑	CDA peptide synthetase I
O31	3564939	SCO3230	3543335..3565726	+	21604	22392	12.07	ACT↑	CDA peptide synthetase I
N8	3568426	SCO3231	3565723..3576735	+	2703	11013	7.55	ACT↑	CDA peptide synthetase II
M98	3591157	SCO3238	3590146..3591306	-	149	1161	30.56	ACT↑	hypothetical protein
R15	3606548	SCO3256	3606326..3606979	-	431	654	0.71	ACT↓	SpdA protein
O45	3615117	SCO3267/SCO3268					0	ACT↓	hypothetical protein/secreted protein
E2	3615191	SCO3268	3615122..3615400	-	209	279	0.13	ACT↓	secreted protein
M57	3615906	SCO3269	3615480..3616235	+	426	756	41.19	ACT↑	GntR family regulator
P62	3616122	SCO3269	3615480..3616235	+	642	756	0.13	ACT↓	GntR family regulator
Q72	3615607	SCO3269	3615480..3616235	+	127	756	0.56	ACT↓	GntR family regulator
R5	3615741	SCO3269	3615480..3616235	+	261	756	0	ACT↓	GntR family regulator
R57	3616620	SCO3270	3616286..3616798	+	334	513	0	ACT↓	hypothetical protein
P16	3625212	SCO3282	3625007..3625663	+	205	657	0.42	ACT↓	precorrin-8X methylmutase
R9	3630522	SCO3285	3628805..3634123	-	3601	5319	0.13	ACT↓	large glycine/alanine rich protein
J42	3639295	SCO3290	3639201..3639950	+	94	750	6.68	ACT↑	hypothetical protein
I37	3641080	SCO3291	3640178..3641611	+	902	1434	4.35	ACT↑	regulatory protein
S87	3643320	SCO3294	3642817..3644163	-	843	1347	0.42	ACT↓	transferase
U19	3643325	SCO3294	3642817..3644163	-	838	1347	0.13	ACT↓	transferase
P100	3672747	SCO3320	3672415..3673191	-	444	777	0.42	ACT↓	redox-sensing transcriptional repressor Rex
J100	3677227	SCO3324	3676214..3677473	+	1014	1260	0.27	ACT↓	hypothetical protein
K73	3677334	SCO3324	3676214..3677473	+	1120	1260	0.13	ACT↓	hypothetical protein
K83	3677228	SCO3324	3676214..3677473	+	1014	1260	0.85	ACT↓	hypothetical protein
Q20	3680277	SCO3328	3680056..3680268	-	-9	213	6.53	ACT↑	hypothetical protein/hypothetical protein
R17	3680277	SCO3328	3680056..3680268	-	-9	213	4.79	ACT↑	hypothetical protein/hypothetical protein
T34	3691325	SCO3334	3691374..3692384	+	-49	1013	0	ACT↓	hydrolase/tryptophanyl-tRNA synthetase
F99	3703429	SCO3345	3702759..3704612	-	1183	1854	0.13	ACT↓	dihydroxy-acid dehydratase
M26	3703968	SCO3345	3702759..3704612	-	644	1854	0	ACT↓	dihydroxy-acid dehydratase
U20	3706574	SCO3348	3706398..3707327	-	753	930	0.13	ACT↓	DNA-binding protein
R42	3707547	SCO3349	3707399..3708214	+	148	816	0	ACT↓	hypothetical protein
U32	3708078	SCO3349	3707399..3708214	+	679	816	0.71	ACT↓	hypothetical protein
K86	3711362	SCO3351	3710688..3712097	+	674	1410	0.85	ACT↓	DNA repair protein RadA
O88	3726262	SCO3368	3726219..3726905	-	643	687	0	ACT↓	peptidase (secreted protein)
T73	3739914	SCO3374	3739398..3740099	+	516	702	16	ACT↑	hypothetical protein
T51	3740512	SCO3375	3740100..3740435	-	-77	336	6.82	ACT↑	Lsr2-like protein/N-acetylglutamate synthase
U10	3740676	SCO3375	3740100..3740435	-	-241	336	13.09	ACT↑	Lsr2-like protein/N-acetylglutamate synthase
P54	3741272	SCO3377	3741230..3741604	-	332	375	5.95	ACT↑	hypothetical protein
U28	3760402	SCO3395	3759147..3760322	-	-80	1176	0	ACT↓	secreted protein/hypothetical protein
S31	3769355	SCO3404	3768093..3770099	-	744	2007	0	ACT↓	cell division protein ftsH-like protein
R25	3770096	SCO3404	3768093..3770099	-	3	2007	0.71	ACT↓	cell division protein ftsH-like protein/hypoxanthine phosphoribosyltransferase
O55	3773165	SCO3407	3772215..3773342	-	177	1128	7.55	ACT↑	hypothetical protein
S8	3836482	SCO3475	3835870..3837003	-	521	1134	0	ACT↓	galactonate dehydratase
T56	3849546	SCO3485	3849177..3850226	-	680	1050	0.13	ACT↓	LacI family transcriptional regulator
T52	3850530	SCO3486	3850388..3851866	+	142	1479	0	ACT↓	aldehyde dehydrogenase
R34	3854248	SCO3487	3852249..3854645	+	1999	2397	0.56	ACT↓	hydrolase
S12	3871520	SCO3504	3871177..3872160	-	640	984	0	ACT↓	binding protein dependent transport protein
Q100	3895291	SCO3528	3894706..3895866	+	585	1161	0.71	ACT↓	hypothetical protein
F4	3895937	SCO3528/SCO3529					37.55	ACT↑	hypothetical protein/hypothetical protein
U46	3915285	SCO3543	3915027..3917885	-	2600	2859	0.56	ACT↓	DNA topoisomerase I
H77	3924602	SCO3549/SCO3550			-10/-100		0.13	ACT↓	anti-sigma factor antagonist/helicase
L31	3924590	SCO3549	3924251..3924592	-	2	342	0.27	ACT↓	anti-sigma factor antagonist/helicase
I51	3942110	SCO3563	3941251..3943206	+	859	1956	4.93	ACT↑	acetyl-CoA synthetase
Q60	3950491	SCO3571	3950326..3951000	+	165	675	0.42	ACT↓	transcriptional regulator
U56	3950587	SCO3571	3950326..3951000	+	261	675	0.42	ACT↓	transcriptional regulator
A1	3957695	SCO3579	3957444..3957782	-	87	339	77.31	ACT↑	regulatory protein
B13	3957518	SCO3579	3957444..3957782	-	264	339	55.03	ACT↑	SCH17.13c, probable transcriptional regulator
B18	3957695	SCO3579	3957444..3957782	-	87	339	45.56	ACT↑	SCH17.13c, probable transcriptional regulator
B21	3957731	SCO3579	3957444..3957782	-	51	339	62.45	ACT↑	SCH17.13c, probable transcriptional regulator
B3	3958034	SCO3579	3957444..3957782	-	-252	339	11.48	ACT↑	SCH17.13c, probable transcriptional regulator
B38	3957776	SCO3579	3957444..3957782	-	6	339	43.96	ACT↑	SCH17.13c, probable transcriptional regulator
B45	3957695	SCO3579	3957444..3957782	-	87	339	62.74	ACT↑	SCH17.13c, probable transcriptional regulator
E14	3957777	SCO3579	3957444..3957782	-	5	339	155.07	ACT↑	regulatory protein
H37	3957700	SCO3579	3957444..3957782	-	82	339	219.58	ACT↑	regulatory protein
H55	3957700	SCO3579	3957444..3957782	-	82	339	107.01	ACT↑	regulatory protein
H8	3957695	SCO3579	3957444..3957782	-	87	339	77.16	ACT↑	regulatory protein
J39	3957700	SCO3579	3957444..3957782	-	82	339	278.27	ACT↑	regulatory protein
J93	3957700	SCO3579	3957444..3957782	-	82	339	51.24	ACT↑	regulatory protein
K48	3957700	SCO3579	3957444..3957782	-	82	339	73.23	ACT↑	regulatory protein
M80	3957700	SCO3579	3957444..3957782	-	82	339	131.48	ACT↑	regulatory protein
T46	3957451	SCO3579	3957444..3957782	-	331	339	39.01	ACT↑	regulatory protein
J45	3957781	SCO3579	3957444..3957782	-	1	339	62.6	ACT↑	regulatory protein/transpeptidase
J51	3957870	SCO3579/SCO3580			-88/-372		41.92	ACT↑	regulatory protein/transpeptidase
L22	3957870	SCO3579/SCO3580			-88/-372		136.72	ACT↑	regulatory protein/transpeptidase
L35	3957781	SCO3579	3957444..3957782		1	339	154.05	ACT↑	regulatory protein/transpeptidase
I40	3962846	SCO3583	3962279..3963043	+	567	765	2.46	ACT↑	integral membrane regulator
Q18	3992646	SCO3613	3992273..3992845	-	199	573	39.3	ACT↑	RNA polymerase sigma factor
K77	4015797	SCO3638	4015726..4016391	-	594	666	13.38	ACT↑	two-component system regulator
U8	4034017	SCO3655	4033456..4035120	-	1103	1665	0.56	ACT↓	spermidine synthase
M74	4035460	SCO3656	4035252..4035809	-	349	558	14.69	ACT↑	hypothetical protein
N7	4035727	SCO3656	4035252..4035809	-	82	558	24.88	ACT↑	hypothetical protein
I61	4043783	SCO3663	4043667..4043858	-	75	192	5.22	ACT↑	hypothetical protein
I72	4043780	SCO3663	4043667..4043858	-	78	192	2.16	ACT↑	hypothetical protein
J97	4043684	SCO3663	4043667..4043858	-	174	192	4.2	ACT↑	hypothetical protein
P15	4044365	SCO3664	4043991..4045001	+	374	1011	70.03	ACT↑	regulatory protein
S13	4044354	SCO3664	4043991..4045001	+	363	1011	73.23	ACT↑	regulatory protein
I46	4046964	SCO3666	4045944..4047128	-	164	1185	11.63	ACT↑	regulatory protein
S38	4049783	SCO3669	4048921..4050120	-	337	1200	0	ACT↓	molecular chaperone
U43	4049167	SCO3669	4048921..4050120	-	953	1200	3.62	ACT↑	molecular chaperone
J62	4097765	SCO3723	4097454..4098950	+	311	1497	0.27	ACT↓	regulatory protein
R38	4098857	SCO3723	4097454..4098950	+	1403	1497	0.42	ACT↓	regulatory protein
U3	4119464	SCO3749	4119416..4120066	-	602	651	0.42	ACT↓	integral membrane protein
O81	4124721	SCO3753	4122691..4125243	+	2030	2553	0.13	ACT↓	integral membrane
T75	4133385	SCO3760	4133355..4134332	-	947	978	0.56	ACT↓	secreted protein
I41	4135206	SCO3762	4135076..4135273	-	67	198	2.6	ACT↑	hypothetical protein
O91	4139457	SCO3765	4138735..4140114	-	657	1380	0.56	ACT↓	integral membrane protein
Q32	4139344	SCO3765	4138735..4140114	-	770	1380	0.56	ACT↓	integral membrane protein
Q43	4139317	SCO3765	4138735..4140114	-	797	1380	0.27	ACT↓	integral membrane protein
L94	4152667	SCO3777	4151848..4152975	+	819	1128	94.78	ACT↑	peptidase
U68	4160106	SCO3783	4160042..4160218	+	64	177	0	ACT↓	lipoprotein
L69	4222577	SCO3839	4222523..4222852	-	275	330	13.38	ACT↑	hypothetical protein
U22	4247155	SCO3861	4246345..4247670	-	515	1326	0.42	ACT↓	hypothetical protein
U58	4275074	SCO3883	4274032..4275327	+	1042	1296	0.71	ACT↓	putative inner membrane protein translocase component YidC
F87	4294099	SCO3899	4293746..4294828	-	729	1083	0.56	ACT↓	hypothetical protein
H71	4294022	SCO3899	4293746..4294828	-	806	1083	0.56	ACT↓	hypothetical protein
I82	4293854	SCO3899	4293746..4294828	-	974	1083	0.71	ACT↓	hypothetical protein
O19	4339391	SCO3943/SCO3944			-245-174		4.79	ACT↑	transcriptional regulator/putative aminotransferase
R35	4342421	SCO3945	4340932..4342437	+	1489	1506	38.28	ACT↑	cytochrome oxidase subunit I
U13	4342288	SCO3945	4340932..4342437	+	1356	1506	44.25	ACT↑	cytochrome oxidase subunit I
U4	4341907	SCO3945	4340932..4342437	+	975	1506	66.82	ACT↑	cytochrome oxidase subunit I
O20	4342449	SCO3946	4342458..4343462	+	-9	1005	68.57	ACT↑	cytochrome oxidase subunit I/cytochrome oxidase subunit II
P21	4342615	SCO3946	4342458..4343462	+	157	1005	21.53	ACT↑	cytochrome oxidase subunit II
S96	4343042	SCO3946	4342458..4343462	+	584	1005	14.98	ACT↑	cytochrome oxidase subunit II
S99	4342845	SCO3946	4342458..4343462	+	387	1005	33.77	ACT↑	cytochrome oxidase subunit II
T7	4343217	SCO3946	4342458..4343462	+	759	1005	10.9	ACT↑	cytochrome oxidase subunit II
U15	4343080	SCO3946	4342458..4343462	+	622	1005	30.85	ACT↑	cytochrome oxidase subunit II
U16	4342510	SCO3946	4342458..4343462	+	52	1005	44.25	ACT↑	cytochrome oxidase subunit II
U66	4343004	SCO3946	4342458..4343462	+	546	1005	30.27	ACT↑	cytochrome oxidase subunit II
P28	4343720	SCO3947	4343538..4347056	+	182	3519	51.09	ACT↑	ABC transporter
R40	4346355	SCO3947	4343538..4347056	+	2817	3519	46.87	ACT↑	ABC transporter
R8	4344386	SCO3947	4343538..4347056	+	848	3519	66.09	ACT↑	ABC transporter
S100	4344614	SCO3947	4343538..4347056	+	1076	3519	41.48	ACT↑	ABC transporter
S16	4345476	SCO3947	4343538..4347056	+	1938	3519	101.04	ACT↑	ABC transporter
S25	4346499	SCO3947	4343538..4347056	+	2961	3519	272.3	ACT↑	ABC transporter
S34	4344175	SCO3947	4343538..4347056	+	637	3519	221.47	ACT↑	ABC transporter
S48	4344566	SCO3947	4343538..4347056	+	1028	3519	65.51	ACT↑	ABC transporter
T15	4345904	SCO3947	4343538..4347056	+	2366	3519	14.54	ACT↑	ABC transporter
T77	4346786	SCO3947	4343538..4347056	+	3248	3519	74.83	ACT↑	ABC transporter
T8	4345253	SCO3947	4343538..4347056	+	1715	3519	116.33	ACT↑	ABC transporter
T80	4346503	SCO3947	4343538..4347056	+	2965	3519	18.04	ACT↑	ABC transporter
U1	4346504	SCO3947	4343538..4347056	+	2966	3519	77.31	ACT↑	ABC transporter
U14	4343737	SCO3947	4343538..4347056	+	199	3519	54.44	ACT↑	ABC transporter
U29	4346355	SCO3947	4343538..4347056	+	2817	3519	58.23	ACT↑	ABC transporter
U64	4344821	SCO3947	4343538..4347056	+	1283	3519	80.8	ACT↑	ABC transporter
B1	4362475	SCO3962	4362335..4363267	-	792	930	73.23	ACT↑	SCD78.29c, pheA, prephenate dehydratase
B19	4363009	SCO3962	4362335..4363267	-	258	930	29.25	ACT↑	SCD78.29c, pheA, prephenate dehydratase
B20	4362862	SCO3962	4362335..4363267	-	405	930	41.19	ACT↑	SCD78.29c, pheA, prephenate dehydratase
B47	4363024	SCO3962	4362335..4363267	-	243	930	54.01	ACT↑	SCD78.29c, pheA, prephenate dehydratase
N11	4364062	SCO3963	4363348..4364685	-	623	1338	0.42	ACT↓	hypothetical protein
Q48	4363965	SCO3963	4363348..4364685	-	720	1338	0.56	ACT↓	hypothetical protein
Q69	4367300	SCO3966	4367283..4367933	-	633	651	0.85	ACT↓	secreted protein
I15	4369697	SCO3968	4368955..4369809	-	112	855	0.42	ACT↓	integral membrane protein
P39	4369467	SCO3968	4368955..4369809	-	342	855	0.71	ACT↓	integral membrane protein
R37	4369161	SCO3968	4368955..4369809	-	648	855	0	ACT↓	integral membrane protein
S15	4384099	SCO3981	4383616..4384371	-	272	756	0.56	ACT↓	GntR family transcriptional regulator
S56	4384083	SCO3981	4383616..4384371	-	288	756	0.27	ACT↓	GntR family transcriptional regulator
Q50	4384514	SCO3982	4384451..4384729	+	63	279	0.71	ACT↓	hypothetical protein
O40	4388112	SCO3990	4387791..4388060	-	-52	270	7.26	ACT↑	hypothetical protein/hypothetical protein
R74	4388185	SCO3990	4387791..4388060	-	-125	270	0.13	ACT↓	hypothetical protein/hypothetical protein
U38	4392567	SCO3998	4392274..4393617	-	1050	1344	0.71	ACT↓	hypothetical protein
N4	4423139	SCO4025	4422721..4423479	+	418	759	0	ACT↓	tetR family transcriptional regulatory protein
S54	4431592	SCO4034	4430684..4431640	-	48	957	0.42	ACT↓	RNA polymerase sigma factor
P7	4434591	SCO4039	4434208..4434756	-	165	549	0.27	ACT↓	hypothetical protein
U72	4434717	SCO4039	4434208..4434756	-	39	549	0.27	ACT↓	hypothetical protein
F79	4434776	SCO4039/SCO4040			-20/-153		0.42	ACT↓	hypothetical protein/hypothetical protein
P71	4450737	SCO4058	4450575..4451078	+	162	504	0.71	ACT↓	hypothetical protein
K25	4461853	SCO4069	4461199..4463193	+	654	1995	0	ACT↓	integral membrane protein
K52	4462800	SCO4069	4461199..4463193	+	1601	1995	0.27	ACT↓	integral membrane protein
M15	4461497	SCO4069	4461199..4463193	+	298	1995	0.56	ACT↓	integral membrane protein
M38	4462655	SCO4069	4461199..4463193	+	1456	1995	0	ACT↓	integral membrane protein
N1	4462483	SCO4069	4461199..4463193	+	1284	1995	0.56	ACT↓	integral membrane protein
O77	4462088	SCO4069	4461199..4463193	+	889	1995	0	ACT↓	integral membrane protein
P92	4462620	SCO4069	4461199..4463193	+	1421	1995	0	ACT↓	integral membrane protein
I56	4493437	SCO4095	4493275..4493832	+	162	558	2.89	ACT↑	lipoprotein
T45	4501179	SCO4102	4500505..4501464	-	285	960	0.27	ACT↓	MerR family transcriptional regulator
Q36	4505299	SCO4106	4504259..4505389	+	1040	1131	0.42	ACT↓	bifunctional enzyme deaminase/reductase
U26	4505173	SCO4106	4504259..4505389	+	914	1131	0.27	ACT↓	bifunctional enzyme deaminase/reductase
R28	4515037	SCO4114	4513662..4515083	-	46	1422	0.13	ACT↓	sporulation associated protein
P25	4524215	SCO4118	4523502..4524395	-	180	894	0	ACT↓	TetR family transcriptional regulator
Q42	4524215	SCO4118	4523502..4524395	-	180	894	0	ACT↓	TetR family transcriptional regulator
R33	4523690	SCO4118	4523502..4524395	-	705	894	0	ACT↓	TetR family transcriptional regulator
R79	4523753	SCO4118	4523502..4524395	-	642	894	0	ACT↓	TetR family transcriptional regulator
R92	4524220	SCO4118	4523502..4524395	-	175	894	0.27	ACT↓	TetR family transcriptional regulator
T14	4524293	SCO4118	4523502..4524395	-	102	894	0.27	ACT↓	TetR family transcriptional regulator
U36	4524099	SCO4118	4523502..4524395	-	296	894	0.27	ACT↓	TetR family transcriptional regulator
U70	4526365	SCO4120	4526332..4527990	+	33	1659	0.56	ACT↓	hypothetical protein
I79	4538563	SCO4126	4538504..4539991	-	1428	1488	20.8	ACT↑	hypothetical protein
H34	4541248	SCO4127	4540065..4541480	-	232	1416	9.59	ACT↑	ATP/GTP-binding protein
J58	4540603	SCO4127	4540065..4541480	-	877	1416	11.19	ACT↑	ATP/GTP-binding protein
J63	4540603	SCO4127	4540065..4541480	-	877	1416	7.26	ACT↑	ATP/GTP-binding protein
K13	4541377	SCO4127	4540065..4541480	-	103	1416	29.4	ACT↑	ATP/GTP-binding protein
M86	4540549	SCO4127	4540065..4541480	-	931	1416	25.9	ACT↑	ATP/GTP-binding protein
A8	4542553	SCO4128	4541493..4543034	-	481	1542	21.1	ACT↑	hypothetical protein
D14	4542901	SCO4128	4541493..4543034	-	133	1542	17.31	ACT↑	hypothetical protein
F28	4541871	SCO4128	4541493..4543034	-	1163	1542	7.41	ACT↑	hypothetical protein
F9	4542882	SCO4128	4541493..4543034	-	152	1542	33.04	ACT↑	hypothetical protein
H74	4541709	SCO4128	4541493..4543034	-	1325	1542	8.28	ACT↑	hypothetical protein
J70	4543026	SCO4128	4541493..4543034	-	8	1542	27.21	ACT↑	hypothetical protein
J78	4542113	SCO4128	4541493..4543034	-	921	1542	9.15	ACT↑	hypothetical protein
K67	4542236	SCO4128	4541493..4543034	-	798	1542	26.63	ACT↑	hypothetical protein
L50	4542507	SCO4128	4541493..4543034	-	527	1542	8.43	ACT↑	hypothetical protein
L58	4541861	SCO4128	4541493..4543034	-	1173	1542	33.77	ACT↑	hypothetical protein
O53	4542056	SCO4128	4541493..4543034	-	978	1542	20.51	ACT↑	hypothetical protein
J86	4543108	SCO4129	4543049..4544311	-	1203	1263	11.19	ACT↑	integral membrane protein
K87	4543651	SCO4129	4543049..4544311	-	660	1263	27.36	ACT↑	integral membrane protein
K40	4544367	SCO4129	4543049..4544311	-	-56	1263	44.54	ACT↑	integral membrane protein/integral membrane protein
J50	4544436	SCO4130	4544370..4545170	-	734	801	17.46	ACT↑	integral membrane protein
J4	4545323	SCO4130	4544370..4545170	-	-153	801	17.89	ACT↑	integral membrane protein/integral membrane protein
I52	4545437	SCO4131	4545338..4545646	-	209	309	19.06	ACT↑	integral membrane protein
J76	4545427	SCO4131	4545338..4545646	-	219	309	37.84	ACT↑	integral membrane protein
K8	4545453	SCO4131	4545338..4545646	-	193	309	12.94	ACT↑	integral membrane protein
K20	4546750	SCO4132	4546029..4547051	+	721	1023	19.2	ACT↑	secreted transglycosylase
K88	4546824	SCO4132	4546029..4547051	+	795	1023	19.06	ACT↑	secreted transglycosylase
L21	4546745	SCO4132	4546029..4547051	+	716	1023	18.18	ACT↑	secreted transglycosylase
L39	4546772	SCO4132	4546029..4547051	+	743	1023	17.46	ACT↑	secreted transglycosylase
M23	4546194	SCO4132	4546029..4547051	+	165	1023	11.92	ACT↑	secreted transglycosylase
P66	4551160	SCO4135/SCO4136					0.27	ACT↓	lipoprotein/hypothetical protein
P63	4553998	SCO4139	4553637..4554413	-	415	777	8.57	ACT↑	phosphate ABC transport system ATP-binding protein
R6	4557054	SCO4142	4556707..4557819	-	765	1113	13.09	ACT↑	phosphate-binding protein precursor
S58	4557066	SCO4142	4556707..4557819	-	753	1113	7.99	ACT↑	phosphate-binding protein precursor
T62	4557124	SCO4142	4556707..4557819	-	695	1113	43.81	ACT↑	phosphate-binding protein precursor
S60	4563226	SCO4146	4563131..4563673	+	95	543	29.69	ACT↑	ECF family RNA polymerase sigma factor
K29	4564949	SCO4148	4564580..4565449	+	369	870	61.87	ACT↑	ABC transport system ATP-binding protein
H5	4570805	SCO4152/SCO4153					19.06	ACT↑	secreted 5'-nucleotidase/hypothetical protein
D10	4588037	SCO4174	4587872..4588123	-	86	252	11.34	ACT↑	integral membrane protein
K45	4588209	SCO4175	4588120..4588512	-	303	393	9.88	ACT↑	hypothetical protein
K64	4588407	SCO4175	4588120..4588512	-	105	393	5.37	ACT↑	hypothetical protein
K85	4588489	SCO4175	4588120..4588512	-	23	393	28.38	ACT↑	hypothetical protein
K34	4588566	SCO4175/SCO4176			-54/-118		17.16	ACT↑	hypothetical protein/hypothetical protein
L4	4588635	SCO4175/SCO4176			-123/-49		11.63	ACT↑	hypothetical protein/hypothetical protein
O33	4588567	SCO4175/SCO4176			-55/-117		14.69	ACT↓	hypothetical protein/hypothetical protein
J46	4589159	SCO4176	4588684..4589526	+	475	843	0.13	ACT↓	hypothetical protein
J49	4588774	SCO4176	4588684..4589526	+	90	843	0.13	ACT↓	hypothetical protein
O9	4593808	SCO4184	4593681..4594349	+	127	669	15.13	ACT↑	aerial mycelium formation protein
M32	4597194	SCO4187	4597040..4597225	-	31	186	9.59	ACT↑	hypothetical protein
O62	4600026	SCO4191	4599453..4600274	+	573	822	0.56	ACT↓	hydrolase
T86	4605534	SCO4196	4605265..4606479	-	945	1215	0.27	ACT↓	organophosphate acid anhydrase
H38	4613700	SCO4204	4613136..4614626	+	564	1491	0	ACT↓	glycosyltransferase
H7	4613700	SCO4204	4613136..4614626	+	564	1491	0.56	ACT↓	glycosyltransferase
L34	4614058	SCO4204	4613136..4614626	+	922	1491	0.13	ACT↓	glycosyltransferase
N43	4613559	SCO4204	4613136..4614626	+	423	1491	0.42	ACT↓	glycosyltransferase
Q8	4613700	SCO4204	4613136..4614626	+	564	1491	0	ACT↓	glycosyltransferase
J37	4624151	SCO4215	4623766..4624524	+	385	759	0	ACT↓	GntR family regulatory protein
Q37	4623868	SCO4215	4623766..4624524	+	102	759	0.71	ACT↓	GntR family regulatory protein
T79	4624098	SCO4215	4623766..4624524	+	332	759	0.56	ACT↓	GntR family regulatory protein
T13	4629533	SCO4223	4628765..4629652	-	119	888	0.13	ACT↓	AraC family transcription regulator
O66	4637195	SCO4232	4636744..4637226	+	451	483	28.81	ACT↑	transcriptional factor regulator
I90	4666672	SCO4255	4666257..4666985	+	415	729	0	ACT↓	hypothetical protein
H65	4702079	SCO4286	4701671..4702936	+	408	1266	160.02	ACT↑	solute-binding protein (secreted protein)
P56	4710269	SCO4295	4710584..4710787	+	-315	204	0.42	ACT↓	hypothetical protein/cold shock protein
Q4	4725069	SCO4313	4724955..4725605	+	114	651	42.5	ACT↑	regulatory protein
F44	4727659	SCO4316	4727234..4729279	-	1620	2046	154.78	ACT↑	ATP/GTP binding protein
F97	4729397	SCO4316/SCO4317			-118/-151		11.92	ACT↑	ATP/GTP binding protein/hypothetical protein
I21	4742397	SCO4330	4741698..4742624	+	699	927	0.13	ACT↓	hypothetical protein
L85	4741827	SCO4330	4741698..4742624	+	129	927	0.13	ACT↓	hypothetical protein
P55	4741849	SCO4330	4741698..4742624	+	151	927	0.42	ACT↓	hypothetical protein
S26	4741850	SCO4330	4741698..4742624	+	152	927	0.56	ACT↓	hypothetical protein
U11	4741827	SCO4330	4741698..4742624	+	129	927	0.42	ACT↓	hypothetical protein
O70	4750058	SCO4334	4749000..4750457	+	1058	1458	0.13	ACT↓	integral membrane protein
T85	4765688	SCO4350	4765553..4766905	-	1217	1353	0.27	ACT↓	integrase
P69	4772480	SCO4358	4772215..4773021	-	541	807	0	ACT↓	tetR family transcriptional regulatory protein
R63	4773005	SCO4358	4772215..4773021	-	16	807	0	ACT↓	tetR family transcriptional regulatory protein
S65	4786576	SCO4371	4786553..4787116	+	23	564	0	ACT↓	hypothetical protein
Q91	4787211	SCO4372	4787160..4787774	-	563	615	0.27	ACT↓	hypothetical protein
U40	4789780	SCO4375	4789565..4790059	+	215	495	0.56	ACT↓	MarR family regulatory protein
U61	4790583	SCO4377	4790669..4792411	+	-86	1743	0	ACT↓	hypothetical protein/serine-threonine protein kinase
H13	4799988	SCO4383	4799896..4801464	+	92	1569	20.37	ACT↑	4-coumarate:CoA ligase
P64	4807466	SCO4390	4806938..4808341	+	528	1404	0.13	ACT↓	hypothetical protein
J73	4823997	SCO4405	4823468..4824442	-	445	975	0.13	ACT↓	ABC transport system ATP-binding protein
Q26	4826095	SCO4407	4825352..4826125	+	743	774	0.71	ACT↓	hypothetical protein
M54	4843640	SCO4426	4842787..4845768	-	2128	2982	11.05	ACT↑	regulatory protein
U24	4845390	SCO4426	4842787..4845768	-	378	2982	35.66	ACT↑	regulatory protein
O26	4846513	SCO4428	4846352..4847875	-	1362	1524	33.77	ACT↑	secreted protein
D12	4863327	SCO4440	4862642..4863400	+	685	759	0.27	ACT↓	hypothetical protein
E26	4863327	SCO4440	4862642..4863400	+	685	759	0.56	ACT↓	hypothetical protein
E34	4863327	SCO4440	4862642..4863400	+	685	759	0.27	ACT↓	hypothetical protein
P14	4864797	SCO4442	4864681..4864872	+	116	192	28.81	ACT↑	hypothetical protein
P86	4876352	SCO4454	4876023..4876625	-	273	603	0	ACT↓	transcriptional regulator
Q10	4891020	SCO4472	4890549..4891220	+	471	672	0.56	ACT↓	secreted protein
Q23	4891768	SCO4473	4891231..4891992	+	537	762	0.42	ACT↓	cytochrome biogenesis related protein
O35	4894504	SCO4475	4893909..4895051	+	595	1143	0	ACT↓	cytochrome biogenesis related protein
S94	4896382	SCO4476	4895198..4896619	-	237	1422	39.01	ACT↑	hypothetical protein
M1	4927126	SCO4507	4927170..4928930	+	-44	1761	26.05	ACT↑	hypothetical protein/serine/threonine protein kinase
O71	4932946	SCO4508	4928991..4933568	-	622	4578	0.56	ACT↓	cell division-related protein
O27	4960373	SCO4543	4959584..4960435	-	62	852	0.42	ACT↓	hypothetical protein
J40	4963318	SCO4547	4962778..4963845	+	540	1068	6.97	ACT↑	secreted protein
R26	4964391	SCO4548	4964061..4967069	+	330	3009	0.56	ACT↓	integral membrane protein
S93	4969860	SCO4552	4969766..4970770	-	910	1005	4.06	ACT↑	hydrolase
Q25	4970784	SCO4552/SCO4553			-14/-180		0.42	ACT↓	hydrolase/hypothetical protein
N21	4976212	SCO4558	4975855..4976418	-	206	564	14.98	ACT↑	acetyltransferase
F91	4983068	SCO4565	4981949..4983271	+	1119	1323	0.56	ACT↓	NADH dehydrogenase subunit D
Q57	4985230	SCO4567	4984137..4985486	+	1093	1350	30.85	ACT↑	NuoF, NADH dehydrogenase subunit
E6	5034552	SCO4609	5033984..5034847	+	568	864	0	ACT↓	heat shock protein HtpX
P26	5034743	SCO4609	5033984..5034847	+	759	864	0	ACT↓	heat shock protein HtpX
R72	5034047	SCO4609	5033984..5034847	+	63	864	0	ACT↓	heat shock protein HtpX
O79	5035327	SCO4611	5035358..5035951	+	-31	594	0.13	ACT↓	hypothetical protein/hypothetical protein
R50	5041275	SCO4617	5040809..5042281	-	1006	1473	0	ACT↓	ATP-binding protein
S77	5047208	SCO4623/SCO4624					34.06	ACT↑	hypothetical protein/hypothetical protein
O100	5050691	SCO4628	5049893..5050702	+	798	810	6.97	ACT↑	regulator
H12	5070830	SCO4645	5069749..5070975	-	145	1227	67.4	ACT↑	aspartate aminotransferase
K23	5071076	SCO4645	5069749..5070975	-	-101	1227	16.29	ACT↑	aspartate aminotransferase/preprotein translocase subunit SecE
M58	5083091	SCO4655	5081644..5085543	+	1447	3900	10.61	ACT↑	DNA-directed RNA polymerase subunit beta'
Q9	5087186	SCO4657	5086257..5087561	-	375	1305	0	ACT↓	integral membrane protein
S78	5098959	SCO4668	5098476..5099108	+	483	633	0.27	ACT↓	two-component system response regulator
L14	5102117	SCO4671	5102043..5102990	-	873	948	0.42	ACT↓	LysR family regulatory protein
N32	5108520	SCO4677	5108377..5108811	-	291	435	10.17	ACT↑	regulatory protein
P30	5108408	SCO4677	5108377..5108811	-	403	435	27.94	ACT↑	regulatory protein
U69	5117413	SCO4689	5117228..5117560	+	185	333	0.42	ACT↓	hypothetical protein
N34	5126311	SCO4699	5123855..5126638	+	2456	2784	2.6	ACT↑	Rhs protein
J67	5143243	SCO4729	5142327..5143349	+	916	1023	16.73	ACT↑	DNA-directed RNA polymerase subunit alpha
F6	5147908	SCO4735	5147937..5148449	+	-29	513	3.33	ACT↑	50S ribosomal protein L13/30S ribosomal protein S9
H19	5156085	SCO4742	5155831..5157288	-	1203	1458	93.76	ACT↑	hypothetical protein
K91	5162655	SCO4749 /SCO4750			-65/-129		0.56	ACT↓	putative secreted protein/conserved hypothetical protein
F47	5164877	SCO4752	5163960..5165084	+	917	1125	0.71	ACT↓	O-sialoglycoprotein endopeptidase
S79	5173165	SCO4762	5173179..5174804	+	-14	1626	0.13	ACT↓	co-chaperonin GroES/chaperonin GroEL
U17	5178818	SCO4766	5178021..5178941	+	797	921	3.04	ACT↑	transcriptional regulator
K5	5179387	SCO4767/SCO4768			-42/-340		0.42	ACT↑	regulatory protein/two-component regulator
K96	5179565	SCO4767/SCO4768			-220/-162		0.42	ACT↓	regulatory protein/two-component regulator
R16	5211854	SCO4790	5210501..5211922	-	68	1422	42.79	ACT↑	integral membrane protein
Q70	5225411	SCO4801	5225006..5226826	-	1415	1821	0.27	ACT↓	hypothetical protein
Q17	5229352	SCO4804	5229309..5231756	+	43	2448	0.71	ACT↓	hypothetical protein
Q3	5255754	SCO4826	5255658..5257154	+	96	1497	3.04	ACT↑	hypothetical protein
R69	5273209	SCO4840	5272715..5273293	+	494	579	39.59	ACT↑	secreted protein
Q93	5290631	SCO4861	5290562..5291107	+	69	546	0.27	ACT↓	hypothetical protein
F35	5309712	SCO4878	5309376..5310356	-	644	981	0.85	ACT↓	glycosyltransferase
Q97	5309685	SCO4878	5309376..5310356	-	671	981	0.85	ACT↓	glycosyltransferase
K16	5313072	SCO4880	5312075..5313349	+	997	1275	32.31	ACT↑	transferase
Q2	5315795	SCO4883	5315652..5316884	+	143	1233	16.14	ACT↑	peptidase
U59	5326827	SCO4892	5326034..5327032	+	793	999	89.69	ACT↑	regulatory protein
T65	5327719	SCO4893	5327081..5328004	-	285	924	0	ACT↓	transport integral membrane protein
Q30	5339252	SCO4906	5337921..5339528	-	276	1608	6.53	ACT↑	sensor kinase protein
Q76	5340140	SCO4907	5339525..5340202	-	62	678	0.27	ACT↓	transcriptional regulatory protein
O23	5348455	SCO4915	5348311..5349015	+	144	705	0.56	ACT↓	integral membrane protein
F25	5362417	SCO4928	5361712..5362857	+	705	1146	0.27	ACT↓	adenylate cyclase
P35	5362407	SCO4928	5361712..5362857	+	695	1146	0.85	ACT↓	adenylate cyclase
R24	5362249	SCO4928	5361712..5362857	+	537	1146	0	ACT↓	adenylate cyclase
R81	5362521	SCO4928	5361712..5362857	+	809	1146	0.71	ACT↓	adenylate cyclase
S55	5363019	SCO4929	5362921..5363586	-	567	666	0.42	ACT↓	hypothetical protein
M44	5378215	SCO4944	5377855..5378730	-	515	876	5.51	ACT↑	DNA-binding protein
T64	5379726	SCO4945	5378899..5379939	+	827	1041	16	ACT↑	dehydrogenase
H91	5402959	SCO4969	5402381..5405884	-	2925	3504	49.78	ACT↑	regulatory protein
H84	5406293	SCO4971	5406195..5407688	+	98	1494	44.83	ACT↑	dehydrogenase
S61	5410463	SCO4973	5410107..5410928	+	356	822	0.13	ACT↓	hypothetical protein
T90	5424540	SCO4986	5424037..5425647	-	1107	1611	0.42	ACT↓	D-aminoacylase
I18	5463640	SCO5028	5463012..5464337	+	628	1326	6.68	ACT↑	ATP-binding protein
O7	5504141	SCO5064	5502446..5504848	+	1695	2403	0.27	ACT↓	bifunctional protein
R90	5505472	SCO5065	5504937..5507768	-	2296	2832	0.42	ACT↓	transcriptional regulator
O78	5513996	SCO5071	5513809..5514249	-	253	441	0.13	ACT↓	hydroxylacyl-CoA dehydrogenase
P94	5515093	SCO5072	5514323..5515246	+	770	924	0.13	ACT↓	hydroxylacyl-CoA dehydrogenase
Q28	5515210	SCO5072	5514323..5515246	+	887	924	0	ACT↓	hydroxylacyl-CoA dehydrogenase
R98	5515159	SCO5072	5514323..5515246	+	836	924	0	ACT↓	hydroxylacyl-CoA dehydrogenase
S41	5514773	SCO5072	5514323..5515246	+	450	924	0	ACT↓	hydroxylacyl-CoA dehydrogenase
S90	5514773	SCO5072	5514323..5515246	+	450	924	0	ACT↓	hydroxylacyl-CoA dehydrogenase
U60	5514848	SCO5072	5514323..5515246	+	525	924	0	ACT↓	hydroxylacyl-CoA dehydrogenase
R88	5515666	SCO5073	5515243..5516232	+	423	990	0	ACT↓	oxidoreductase
S46	5515682	SCO5073	5515243..5516232	+	439	990	0	ACT↓	oxidoreductase
T96	5515682	SCO5073	5515243..5516232	+	439	990	0.71	ACT↓	oxidoreductase
Q7	5516912	SCO5074	5516299..5516943	+	613	645	0.27	ACT↓	dehydratase
S63	5516330	SCO5074	5516299..5516943	+	31	645	0.27	ACT↓	dehydratase
R93	5517871	SCO5075	5516977..5517897	+	894	921	0.56	ACT↓	oxidoreductase
M49	5518960	SCO5076	5517894..5519495	+	1066	1602	6.1	ACT↑	integral membrane protein
N51	5519388	SCO5076	5517894..5519495	+	1494	1602	0.13	ACT↓	integral membrane protein
O21	5520929	SCO5079	5520857..5521741	+	72	885	0	ACT↓	hypothetical protein
P12	5521693	SCO5079	5520857..5521741	+	836	885	0	ACT↓	hypothetical protein
Q1	5521139	SCO5079	5520857..5521741	+	282	885	0.13	ACT↓	hypothetical protein
R60	5521064	SCO5079	5520857..5521741	+	207	885	0.42	ACT↓	hypothetical protein
R82	5520902	SCO5079	5520857..5521741	+	45	885	0.27	ACT↓	hypothetical protein
R99	5521017	SCO5079	5520857..5521741	+	160	885	0.13	ACT↓	hypothetical protein
S72	5521290	SCO5079	5520857..5521741	+	433	885	0.27	ACT↓	hypothetical protein
T33	5520872	SCO5079	5520857..5521741	+	15	885	0.13	ACT↓	hypothetical protein
T35	5521139	SCO5079	5520857..5521741	+	282	885	0.71	ACT↓	hypothetical protein
P24	5522200	SCO5080	5521738..5522883	+	462	1146	0	ACT↓	hydrolase
Q51	5522683	SCO5080	5521738..5522883	+	945	1146	0.13	ACT↓	hydrolase
R54	5522759	SCO5080	5521738..5522883	+	1021	1146	0.13	ACT↓	hydrolase
R61	5522437	SCO5080	5521738..5522883	+	699	1146	0.42	ACT↓	hydrolase
U35	5522819	SCO5080	5521738..5522883	+	1081	1146	0.27	ACT↓	hydrolase
U50	5522315	SCO5080	5521738..5522883	+	577	1146	0.71	ACT↓	hydrolase
U75	5523124	SCO5081	5522876..5523217	+	248	342	0.56	ACT↓	hypothetical protein
U67	5523617	SCO5082	5523183..5523962	-	345	780	17.89	ACT↑	transcriptional regulatory protein
T95	5524331	SCO5083	5524073..5525809	+	258	1737	8.14	ACT↑	actinorhodin transporter
R66	5527930	SCO5084	5525809..5527944	+	2121	2136	0.71	ACT↓	hypothetical protein
T26	5527384	SCO5084	5525809..5527944	+	1575	2136	0.42	ACT↓	hypothetical protein
U74	5527127	SCO5084	5525809..5527944	+	1318	2136	0	ACT↓	hypothetical protein
T42	5528165	SCO5085	5528094..5528861	+	71	768	0.13	ACT↓	actinorhodin cluster activator protein
P89	5528222	SCO5085	5528094..5528861	+	128	768	0	ACT↓	actinorhodin cluster activator protein
R85	5528222	SCO5085	5528094..5528861	+	128	768	0.13	ACT↓	actinorhodin cluster activator protein
T17	5528222	SCO5085	5528094..5528861	+	128	768	0.13	ACT↓	actinorhodin cluster activator protein
S30	5528521	SCO5085	5528094..5528861	+	427	768	0.13	ACT↓	actinorhodin cluster activator protein
P48	5528530	SCO5085	5528094..5528861	+	436	768	0	ACT↓	actinorhodin cluster activator protein
U6	5528526	SCO5085	5528094..5528861	+	432	768	0.13	ACT↓	actinorhodin cluster activator protein
T82	5528638	SCO5085	5528094..5528861	+	544	768	0.27	ACT↓	actinorhodin cluster activator protein
F10	5528846	SCO5085	5528094..5528861	+	752	768	161.48	ACT↑	actinorhodin cluster activator protein
F3	5528846	SCO5085	5528094..5528861	+	752	768	118.23	ACT↑	actinorhodin cluster activator protein
M67	5528846	SCO5085	5528094..5528861	+	752	768	137.45	ACT↑	actinorhodin cluster activator protein
Q33	5529687	SCO5086	5528935..5529720	-	33	786	0	ACT↓	ketoacyl reductase
Q92	5529015	SCO5086	5528935..5529720	-	705	786	0	ACT↓	ketoacyl reductase
S83	5529640	SCO5086	5528935..5529720	-	80	786	0	ACT↓	ketoacyl reductase
H28	5530687	SCO5087	5529801..5531204	+	886	1404	0	ACT↓	actinorhodin polyketide beta-ketoacyl synthase alpha subunit
O65	5530411	SCO5087	5529801..5531204	+	610	1404	0	ACT↓	actinorhodin polyketide beta-ketoacyl synthase alpha subunit
Q75	5530447	SCO5087	5529801..5531204	+	646	1404	0.27	ACT↓	actinorhodin polyketide beta-ketoacyl synthase alpha subunit
R67	5531189	SCO5087	5529801..5531204	+	1388	1404	0.42	ACT↓	actinorhodin polyketide beta-ketoacyl synthase alpha subunit
P59	5531563	SCO5088	5531201..5532424	+	362	1224	0.13	ACT↓	actinorhodin polyketide beta-ketoacyl synthase beta subunit
Q46	5531296	SCO5088	5531201..5532424	+	95	1224	0	ACT↓	actinorhodin polyketide beta-ketoacyl synthase beta subunit
R32	5532354	SCO5088	5531201..5532424	+	1153	1224	0	ACT↓	actinorhodin polyketide beta-ketoacyl synthase beta subunit
R77	5531526	SCO5088	5531201..5532424	+	325	1224	0.13	ACT↓	actinorhodin polyketide beta-ketoacyl synthase beta subunit
S4	5531277	SCO5088	5531201..5532424	+	76	1224	0	ACT↓	actinorhodin polyketide beta-ketoacyl synthase beta subunit
O38	5532541	SCO5089	5532449..5532709	+	92	261	0	ACT↓	actinorhodin polyketide synthase acyl carrier protein
Q38	5532546	SCO5089	5532449..5532709	+	97	261	0.27	ACT↓	actinorhodin polyketide synthase acyl carrier protein
T19	5532520	SCO5089	5532449..5532709	+	71	261	0.42	ACT↓	actinorhodin polyketide synthase acyl carrier protein
O13	5533583	SCO5090	5532706..5533656	+	877	951	0	ACT↓	actinorhodin polyketide synthase bifunctional cyclase/dehydratase
Q27	5533043	SCO5090	5532706..5533656	+	337	951	0	ACT↓	actinorhodin polyketide synthase bifunctional cyclase/dehydratase
S73	5533110	SCO5090	5532706..5533656	+	404	951	0	ACT↓	actinorhodin polyketide synthase bifunctional cyclase/dehydratase
P73	5534437	SCO5091	5533653..5534546	+	784	894	0	ACT↓	cyclase
Q19	5534321	SCO5091	5533653..5534546	+	668	894	0.13	ACT↓	cyclase
P90	5534639	SCO5092	5534558..5535091	+	81	534	0.27	ACT↓	actinorhodin polyketide dimerase
S88	5534799	SCO5092	5534558..5535091	+	241	534	0.27	ACT↓	actinorhodin polyketide dimerase
T43	5562194	SCO5115	5561402..5562463	+	792	1062	3.33	ACT↑	BldKD, ABC transporter intracellular ATPase subunit
T53	5572553	SCO5125	5572261..5573124	-	571	864	16.29	ACT↑	hypothetical protein
L62	5573407	SCO5126	5573276..5574163	+	131	888	13.23	ACT↑	hypothetical protein
Q59	5593640	SCO5146/SCO5147			-371/-50		14.98	ACT↑	methyltransferase/RNA polymerase sigma factor SigE
L78	5594238	SCO5147	5593690..5594361	+	548	672	26.48	ACT↑	RNA polymerase sigma factor SigE
K84	5594401	SCO5148	5594358..5595347	+	43	990	0.56	ACT↓	hypothetical protein
S86	5598333	SCO5151	5598255..5599001	+	78	747	10.61	ACT↑	hypothetical protein
T100	5604474	SCO5157	5603731..5604846	-	372	1116	0	ACT↓	metal-transport protein
Q15	5614485	SCO5166	5612300..5614939	-	454	2640	0.13	ACT↓	helicase
L61	5617740	SCO5170	5617213..5617854	-	114	642	4.64	ACT↑	TetR family transcriptional regulator
D15	5622983	SCO5174	5621463..5623244	+	1520	1782	0.71	ACT↓	transferase
K58	5623080	SCO5174	5621463..5623244	+	1617	1782	0.56	ACT↓	transferase
M94	5625748	SCO5177	5625610..5626359	+	138	750	0.71	ACT↑	hypothetical protein
P70	5635984	SCO5183	5634641..5638120	+	1343	3480	2.89	ACT↑	ATP-dependent DNA helicase
T63	5644449	SCO5187	5644429..5644671	-	222	243	0.56	ACT↓	glutaredoxin-like protein
L73	5654166	SCO5196	5653920..5654600	+	246	681	0.42	ACT↓	hypothetical protein
P6	5657142	SCO5199	5655945..5657408	-	266	1464	7.84	ACT↑	hypothetical protein
S97	5661382	SCO5203	5660775..5661446	-	64	672	0.71	ACT↓	hypothetical protein
F32	5663452	SCO5204	5661482..5664484	+	1970	3003	0	ACT↓	integral membrane protein
H20	5661605	SCO5204	5661482..5664484	+	123	3003	0.27	ACT↓	integral membrane protein
S17	5662142	SCO5204	5661482..5664484	+	660	3003	0.56	ACT↓	integral membrane protein
S24	5663754	SCO5204	5661482..5664484	+	2272	3003	0.71	ACT↓	integral membrane protein
S82	5662360	SCO5204	5661482..5664484	+	878	3003	0	ACT↓	integral membrane protein
S98	5662437	SCO5204	5661482..5664484	+	955	3003	0	ACT↓	integral membrane protein
O43	5679435	SCO5220	5679047..5680027	+	388	981	14.69	ACT↑	hypothetical protein
R3	5679206	SCO5220	5679047..5680027	+	159	981	27.94	ACT↑	hypothetical protein
N5	5690923	SCO5230	5690680..5690964	-	41	285	10.03	ACT↑	integral membrane protein
R21	5692602	SCO5232	5692292..5693569	+	310	1278	0.27	ACT↓	sugar transporter sugar binding protein
F83	5697049	SCO5235/SCO5236					0.27	ACT↓	sugar hydrolase/glucosamine-6-phosphate deaminase
R83	5704465	SCO5243	5704007..5705092	-	627	1086	76.87	ACT↑	RNA polymerase sigma factor
M89	5705512	SCO5244	5705089..5705502	-	-10	414	3.04	ACT↑	anti-sigma factor/hypothetical protein
R20	5712218	SCO5250	5711116..5712276	+	1102	1161	0.42	ACT↓	polyprenyl synthetase
R43	5742069	SCO5276	5741653..5742078	+	416	426	0.85	ACT↓	hypothetical protein
C2	5752086	SCO5281	5749846..5753664	-	1578	3819	0.42	ACT↑	alpha-ketoglutarate decarboxylase
F31	5752086	SCO5281	5749846..5753664	-	1578	3819	0.56	ACT↑	alpha-ketoglutarate decarboxylase
F36	5753718	SCO5281	5749846..5753664	-	-54	3819	0.42	ACT↑	alpha-ketoglutarate decarboxylase/two-component system sensor kinase
U57	5760671	SCO5287	5760383..5760877	+	288	495	0.56	ACT↓	MarR family transcriptional regulator
T27	5778170	SCO5305	5777871..5778689	-	519	819	0.13	ACT↓	lipoprotein
F58	5786547	SCO5315	5786122..5786601	-	54	480	0.56	ACT↓	polyketide cyclase
I91	5786415	SCO5315	5786122..5786601	-	186	480	0.85	ACT↓	polyketide cyclase
F45	5789709	SCO5319	5789484..5789957	-	248	474	0.42	ACT↓	whiE protein II
M93	5789873	SCO5319	5789484..5789957	-	84	474	0.13	ACT↓	whiE protein II
B7	5808879	SCO5334	5808844..5809158	-	279	315	122.01	ACT↑	SCBAC5H2.03c, unknown
F51	5809001	SCO5334	5808844..5809158	-	157	315	64.78	ACT↑	hypothetical protein
H21	5809001	SCO5334	5808844..5809158	-	157	315	204.58	ACT↑	hypothetical protein
H24	5808892	SCO5334	5808844..5809158	-	266	315	13.38	ACT↑	hypothetical protein
H47	5809001	SCO5334	5808844..5809158	-	157	315	60.85	ACT↑	hypothetical protein
H82	5809001	SCO5334	5808844..5809158	-	157	315	198.9	ACT↑	hypothetical protein
R89	5810959	SCO5338	5810810..5811163	+	149	354	52.41	ACT↑	regulatory protein
H31	5814524	SCO5345	5814235..5814786	+	289	552	4.79	ACT↑	hypothetical protein
P95	5818958	SCO5351	5818975..5819478	+	-17	504	0.27	ACT↓	hypothetical protein/regulatory protein
P98	5819383	SCO5351	5818975..5819478	+	408	504	0.13	ACT↓	regulatory protein
S69	5819170	SCO5351	5818975..5819478	+	195	504	0.13	ACT↓	regulatory protein
R86	5837213	SCO5367	5837433..5838254	+	-220	822	0.42	ACT↓	ATP synthase protein I/F0F1 ATP synthase subunit A
H23	5846409	SCO5376	5845252..5847081	-	672	1830	0.85	ACT↓	chitinase C (secreted protein)
P43	5866006	SCO5397	5865809..5869789	-	3783	3981	46.58	ACT↑	large Ala/Glu-rich protein
R62	5875399	SCO5403	5875298..5875966	+	101	669	48.91	ACT↑	two-component system response regulator
S92	5876073	SCO5404	5875963..5877399	+	110	1437	11.63	ACT↑	two-component sensor kinase
T54	5915589	SCO5440	5914595..5916919	-	1330	2325	0.13	ACT↓	glycogen branching enzyme
T12	5940838	SCO5455	5940593..5941267	+	245	675	0.13	ACT↓	two-component system response regulator
Q66	5949572	SCO5463	5949398..5950312	+	174	915	0.27	ACT↓	MerR family transcriptional regulator
P78	5958071	SCO5472	5957728..5958846	-	775	1119	15.13	ACT↑	glycine cleavage system aminomethyltransferase T
F62	5963194	SCO5477	5963174..5964976	+	20	1803	0	ACT↓	oligopeptide-binding lipoprotein
T57	5972685	SCO5486	5971928..5973097	+	757	1170	18.77	ACT↑	pyridoxal-phosphate-dependent aminotransferase
U33	5979928	SCO5494	5978785..5980992	+	1143	2208	0.85	ACT↓	NAD-dependent DNA ligase LigA
F49	5995166	SCO5506	5992465..5995740	+	2701	3276	5.51	ACT↑	regulatory protein
I22	6004747	SCO5512	6003117..6004958	+	1630	1842	0.85	ACT↓	acetolactate synthase 1 catalytic subunit
L45	6003192	SCO5512	6003117..6004958	+	75	1842	0	ACT↓	acetolactate synthase 1 catalytic subunit
L82	6004449	SCO5512	6003117..6004958	+	1332	1842	0.27	ACT↓	acetolactate synthase 1 catalytic subunit
S80	6003223	SCO5512	6003117..6004958	+	106	1842	0.42	ACT↓	acetolactate synthase 1 catalytic subunit
D27	6005284	SCO5513	6004980..6005504	+	304	525	4.64	ACT↑	acetolactate synthase 3 regulatory subunit
Q49	6005133	SCO5513	6004980..6005504	+	153	525	6.53	ACT↑	acetolactate synthase 3 regulatory subunit
Q87	6005671	SCO5514	6005643..6006641	+	28	999	7.41	ACT↑	ketol-acid reductoisomerase
S67	6005958	SCO5514	6005643..6006641	+	315	999	10.17	ACT↑	ketol-acid reductoisomerase
P20	6008298	SCO5515	6006860..6008449	+	1438	1590	19.64	ACT↑	D-3-phosphoglycerate dehydrogenase
I30	6015885	SCO5522	6015259..6016302	+	626	1044	25.17	ACT↑	3-isopropylmalate dehydrogenase
R36	6015885	SCO5522	6015259..6016302	+	626	1044	56.34	ACT↑	3-isopropylmalate dehydrogenase
M12	6016769	SCO5523	6016567..6017655	+	202	1089	0.85	ACT↓	branched-chain amino acid aminotransferase
Q16	6044715	SCO5544/SCO5545			-144/-467		0.56	ACT↓	membrane protein SC1C225c/hypothetical protein
L17	6045791	SCO5546	6045485..6046270	+	306	786	0.56	ACT↓	hypothetical protein
L70	6045579	SCO5546	6045485..6046270	+	94	786	0.85	ACT↓	hypothetical protein
O16	6048194	SCO5548	6047855..6048250	+	339	396	0.27	ACT↓	hypothetical protein
I47	6077475	SCO5577	6074834..6078394	+	2641	3561	4.35	ACT↑	chromosome associated protein
B52	6084717	SCO5582	6084219..6085721	+	498	1503	6.1	ACT↑	SC7A1.26, nsdA，possible transcriptional regulator
J10	6085040	SCO5582	6084219..6085721	+	821	1503	2.46	ACT↑	regulator
K80	6085429	SCO5582	6084219..6085721	+	1210	1503	8.14	ACT↑	regulator
U39	6086155	SCO5583	6086031..6087377	+	124	1347	4.06	ACT↑	ammonium transporter
H72	6097691	SCO5592	6097613..6097852	+	78	240	24.01	ACT↑	hypothetical protein
F61	6098869	SCO5594	6098530..6099363	+	339	834	10.76	ACT↑	tRNA (guanine-N1)-methyltransferase
N39	6101580	SCO5597	6100668..6102008	+	912	1341	4.06	ACT↑	signal peptidase I
F71	6102918	SCO5599	6102756..6103532	+	162	777	4.2	ACT↑	signal peptidase I
S66	6111241	SCO5611	6111177..6111392	+	64	216	13.09	ACT↑	transcriptional regulator
J19	6112081	SCO5612	6111554..6113824	+	527	2271	39.01	ACT↑	ATP binding protein
U51	6115655	SCO5615	6115312..6115662	+	343	351	7.55	ACT↑	hypothetical protein
M21	6117153	SCO5618	6117039..6117482	+	114	444	2.46	ACT↑	hypothetical protein
F75	6179892	SCO5677	6178250..6180280	+	1642	2031	10.03	ACT↑	ATP/GTP binding protein
H100	6178523	SCO5677	6178250..6180280	+	273	2031	0.56	ACT↑	ATP/GTP binding protein
H39	6179409	SCO5677	6178250..6180280	+	1159	2031	32.75	ACT↑	ATP/GTP binding protein
I26	6179409	SCO5677	6178250..6180280	+	1159	2031	4.2	ACT↑	ATP/GTP binding protein
I99	6178761	SCO5677	6178250..6180280	+	511	2031	7.99	ACT↑	ATP/GTP binding protein
K43	6178906	SCO5677	6178250..6180280	+	656	2031	7.99	ACT↑	ATP/GTP binding protein
L15	6179054	SCO5677	6178250..6180280	+	804	2031	24.15	ACT↑	ATP/GTP binding protein
M100	6179512	SCO5677	6178250..6180280	+	1262	2031	15.71	ACT↑	ATP/GTP binding protein
M14	6179892	SCO5677	6178250..6180280	+	1642	2031	4.06	ACT↑	ATP/GTP binding protein
M24	6178523	SCO5677	6178250..6180280	+	273	2031	13.81	ACT↑	ATP/GTP binding protein
M30	6179667	SCO5677	6178250..6180280	+	1417	2031	3.04	ACT↑	ATP/GTP binding protein
M37	6178259	SCO5677	6178250..6180280	+	9	2031	4.79	ACT↑	ATP/GTP binding protein
M42	6179409	SCO5677	6178250..6180280	+	1159	2031	3.91	ACT↑	ATP/GTP binding protein
M72	6179322	SCO5677	6178250..6180280	+	1072	2031	17.46	ACT↑	ATP/GTP binding protein
M9	6179659	SCO5677	6178250..6180280	+	1409	2031	7.12	ACT↑	ATP/GTP binding protein
O61	6179682	SCO5677	6178250..6180280	+	1432	2031	8.57	ACT↑	ATP/GTP binding protein
S2	6179409	SCO5677	6178250..6180280	+	1159	2031	30.56	ACT↑	ATP/GTP binding protein
S64	6183608	SCO5679	6182246..6183691	+	1362	1446	13.23	ACT↑	aldehyde dehydrogenase
M63	6196024	SCO5689	6195389..6197359	+	635	1971	0.13	ACT↓	beta-galactosidase
L49	6216175	SCO5705	6215999..6216304	+	176	306	0	ACT↓	hypothetical protein
R65	6216437	SCO5706	6216466..6219567	+	-29	3102	0.27	ACT↓	hypothetical protein/translation initiation factor IF-2
O75	6220963	SCO5709	6220576..6221481	+	387	906	7.55	ACT↑	tRNA pseudouridine synthase B
R22	6227731	SCO5712	6227052..6228131	-	400	1080	0.27	ACT↓	ABC transporter ATP-binding protein
S7	6228901	SCO5713	6228128..6229324	-	423	1197	0.71	ACT↓	ABC transporter ATP-binding protein
N16	6244179	SCO5723	6243938..6244234	-	55	297	0.42	ACT↓	regulator, BldB
K53	6247284	SCO5729	6247184..6249421	-	2137	2238	0.56	ACT↓	hypothetical protein
M90	6265785	SCO5742/SCO5743			-184/-8		0.27	ACT↓	hypothetical protein/FAD-dependent thymidylate synthase
I23	6268933	SCO5745	6267805..6269490	+	1128	1686	0.42	ACT↓	RNase J
I36	6268327	SCO5745	6267805..6269490	+	522	1686	0.42	ACT↓	RNase J
M33	6267958	SCO5745	6267805..6269490	+	153	1686	0.85	ACT↓	RNase J
O86	6268784	SCO5745	6267805..6269490	+	979	1686	0.42	ACT↓	RNase J
P31	6268718	SCO5745	6267805..6269490	+	913	1686	0.27	ACT↓	RNase J
P65	6267958	SCO5745	6267805..6269490	+	153	1686	0.13	ACT↓	RNase J
Q34	6268396	SCO5745	6267805..6269490	+	591	1686	0.42	ACT↓	RNase J
Q67	6269065	SCO5745	6267805..6269490	+	1260	1686	0.13	ACT↓	RNase J
Q80	6268150	SCO5745	6267805..6269490	+	345	1686	0.27	ACT↓	RNase J
S52	6269362	SCO5745	6267805..6269490	+	1557	1686	0.27	ACT↓	RNase J
T20	6268435	SCO5745	6267805..6269490	+	630	1686	0.71	ACT↓	RNase J
T32	6268049	SCO5745	6267805..6269490	+	244	1686	0.27	ACT↓	RNase J
R78	6277375	SCO5747	6276106..6278856	-	1481	2751	2.46	ACT↑	regulatory protein
R4	6282725	SCO5748	6279265..6284754	+	3460	5490	0.56	ACT↓	sensory histidine kinase
U48	6281389	SCO5748	6279265..6284754	+	2124	5490	0.42	ACT↓	sensory histidine kinase
T83	6285186	SCO5749	6285256..6285930	+	-70	675	0.71	ACT↓	sensory histidine kinase/two-component regulator
H81	6297463	SCO5761	6296193..6301265	-	3802	5073	77.31	ACT↑	ATP-dependent DNA helicase
D16	6309304	SCO5771	6308921..6309319	-	15	399	0.71	ACT↓	hypothetical protein
T38	6309220	SCO5771	6308921..6309319	-	99	399	0.56	ACT↓	hypothetical protein
L6	6334197	SCO5795	6332816..6334354	+	1381	1539	0.85	ACT↓	zinc metalloprotease membrane protein
F23	6346099	SCO5803	6345664..6346368	-	269	705	123.18	ACT↑	LexA repressor
J55	6345804	SCO5803	6345664..6346368	-	564	705	7.99	ACT↑	LexA repressor
L25	6346099	SCO5803	6345664..6346368	-	269	705	2.6	ACT↑	LexA repressor
L71	6346064	SCO5803	6345664..6346368	-	304	705	31.14	ACT↑	LexA repressor
K46	6366316	SCO5819	6366349..6367236	+	-33	888	0.27	ACT↓	ABC transporter/"sporulation transcription factor, WhiH"
F21	6375788	SCO5826	6375779..6376357	+	9	579	0.85	ACT↓	hypothetical protein
U62	6381345	SCO5830	6380416..6381357	-	12	942	0.85	ACT↓	hypothetical protein
P67	6391518	SCO5838	6390565..6391953	+	953	1389	5.81	ACT↑	protease
S89	6392427	SCO5839	6392322..6393074	+	105	753	0.71	ACT↓	hypothetical protein
Q68	6420952	SCO5863	6419968..6421212	+	984	1245	7.99	ACT↑	two-component sensor (kinase)
S39	6424723	SCO5869	6424551..6425303	+	172	750	0.42	ACT↓	hypothetical protein
T28	6435549	SCO5878	6433668..6436616	+	1881	2949	13.67	ACT↑	polyketide synthase RedX
P72	6436662	SCO5879	6436613..6437788	+	49	1176	11.78	ACT↑	acyl-coa dehydrogenase RedW
F78	6440144	SCO5882	6439123..6440310	-	166	1188	16	ACT↑	RedV protein
R56	6440144	SCO5882	6439123..6440310	-	166	1188	13.09	ACT↑	RedV protein
J60	6441514	SCO5884	6441276..6442166	-	652	891	0.27	ACT↓	hypothetical protein
J72	6441514	SCO5884	6441276..6442166	-	652	891	14.83	ACT↑	hypothetical protein
O76	6441677	SCO5884	6441276..6442166	-	489	891	10.47	ACT↑	hypothetical protein
Q58	6448734	SCO5891	6447950..6449548	+	784	1599	22.99	ACT↑	peptide synthase
P74	6451741	SCO5892	6449549..6456442	+	2192	6894	43.67	ACT↑	polyketide synthase
P97	6450535	SCO5892	6449549..6456442	+	986	6894	17.6	ACT↑	polyketide synthase
Q64	6455138	SCO5892	6449549..6456442	+	5589	6894	39.74	ACT↑	polyketide synthase
R31	6449946	SCO5892	6449549..6456442	+	397	6894	18.33	ACT↑	polyketide synthase
S40	6453251	SCO5892	6449549..6456442	+	3702	6894	31.29	ACT↑	polyketide synthase
S20	6462029	SCO5896	6459417..6462218	+	2612	2802	52.11	ACT↑	phosphoenolpyruvate-utilizing enzyme
R48	6481553	SCO5913/SCO5914					0	ACT↓	secreted protease/transcriptional regulator
R7	6493523	SCO5924	6493143..6494912	-	1389	1770	6.1	ACT↑	integral membrane protein
L13	6525907	SCO5954	6524142..6526439	+	1765	2298	0.42	ACT↓	chitinase (secreted protein)
L91	6526036	SCO5954	6524142..6526439	+	1894	2298	0	ACT↓	chitinase (secreted protein)
S45	6533579	SCO5963	6533083..6533658	-	79	576	0	ACT↓	hypothetical protein
K31	6534038	SCO5964	6533655..6535013	-	975	1359	67.11	ACT↑	hypothetical protein
J7	6546977	SCO5973	6544981..6547509	+	1996	2529	0.13	ACT↓	phosphatase
S3	6548246	SCO5974	6547561..6548856	-	610	1296	59.1	ACT↑	integral membrane ion exchanger
M99	6554319	SCO5979	6553552..6554379	+	767	828	0.27	ACT↓	enoyl-CoA hydratase
T3	6554319	SCO5979	6553552..6554379	+	767	828	0.85	ACT↓	enoyl-CoA hydratase
K39	6572121	SCO5997	6572032..6572550	+	89	519	0	ACT↓	secreted protein
S70	6605834	SCO6022	6605637..6607259	+	197	1623	0	ACT↓	hypothetical protein
J20	6618561	SCO6029	6618177..6618839	-	278	663	62.89	ACT↑	two-component regulator
I60	6669655	SCO6075	6669117..6669938	-	283	822	65.51	ACT↑	hypothetical protein
M11	6672424	SCO6078	6672199..6673944	-	1520	1746	3.62	ACT↑	alpha amylase
R84	6687406	SCO6088	6686323..6687615	+	1083	1293	0.71	ACT↓	solute-binding transport protein
R44	6746034	SCO6145	6744922..6746640	+	1112	1719	0.56	ACT↓	hypothetical protein
K72	6747113	SCO6146	6746637..6747161	+	476	525	5.66	ACT↑	hypothetical protein
J47	6759836	SCO6157	6759259..6760323	-	487	1065	11.78	ACT↑	transmembrane protein
R30	6764339	SCO6160	6762662..6765049	-	710	2388	0.27	ACT↓	bifunctional preprotein translocase subunit SecD/SecF
R58	6763370	SCO6160	6762662..6765049	-	1679	2388	0.42	ACT↓	bifunctional preprotein translocase subunit SecD/SecF
T39	6764065	SCO6160	6762662..6765049	-	984	2388	0.13	ACT↓	bifunctional preprotein translocase subunit SecD/SecF
T6	6763385	SCO6160	6762662..6765049	-	1664	2388	0	ACT↓	bifunctional preprotein translocase subunit SecD/SecF
O80	6765424	SCO6161	6765129..6765518	-	94	390	0	ACT↓	secreted protein
U52	6767644	SCO6163/SCO6164			-319/-61		2.75	ACT↑	sensor kinase/hypothetical protein
T99	6768844	SCO6166	6768481..6769299	+	363	819	0	ACT↓	hypothetical protein
Q90	6824349	SCO6211	6824153..6825088	+	196	936	0.13	ACT↓	uricase
Q88	6869282	SCO6246	6868657..6869469	-	187	813	0.42	ACT↓	transcriptional regulator for glyoxylate bypass
I80	6875536	SCO6253	6875083..6876336	+	453	1254	5.37	ACT↑	two-component sensor kinase
Q44	6891049	SCO6265	6890528..6891175	-	126	648	0	ACT↓	gamma-butyrolactone binding protein
R39	6983408	SCO6323	6983231..6983887	-	479	657	12.65	ACT↑	TetR family transcriptional regulator
R41	7004973	SCO6347	7004952..7006739	+	21	1788	0.85	ACT↓	beta-galactosidase
H97	7035682	SCO6373	7034266..7035663	-	-19	1398	18.77	ACT↑	integral membrane protein/sugar transferase
F77	7055439	SCO6389	7055321..7055713	-	274	393	79.35	ACT↑	hypothetical protein
F30	7070670	SCO6405	7069508..7071526	+	1162	2019	0.56	ACT↓	DNA recombinase
P11	7095730	SCO6426	7095676..7096188	+	54	513	0.85	ACT↓	hypothetical protein
H60	7150448	SCO6461	7149468..7150940	+	980	1473	155.36	ACT↑	ADA-like regulatory protein
H79	7156000	SCO6467	7155465..7156247	-	247	783	0.56	ACT↓	phosphatidylserine synthase
M87	7156897	SCO6468	7156306..7156962	-	65	657	19.2	ACT↑	phosphatidylserine decarboxylase
L12	7161035	SCO6472	7159875..7161902	-	867	2028	0.56	ACT↓	coenzyme B12-dependent mutase
P93	7164386	SCO6474	7163600..7164418	-	32	819	0	ACT↓	transcriptional regulator
P85	7193632	SCO6498	7192805..7193764	+	827	960	0.42	ACT↓	hypothetical protein
U27	7251195	SCO6553	7250906..7252420	-	1225	1515	0.42	ACT↓	integral membrane efflux protein
U49	7280035	SCO6573	7279753..7281006	+	282	1254	6.1	ACT↑	secreted protein
R11	7306117	SCO6591	7305602..7306108	-	-9	507	0.85	ACT↓	secreted protein/secreted protein
R70	7306542	SCO6592	7306230..7306619	-	77	390	0	ACT↓	secreted protein
P10	7355231	SCO6627	7353207..7356839	+	2024	3633	4.2	ACT↑	hypothetical protein
I54	7369514	SCO6636	7366824..7369748	+	2690	2925	7.12	ACT↑	bacteriophage resistance gene pglZ
O37	7369514	SCO6636	7366824..7369748	+	2690	2925	7.41	ACT↑	bacteriophage resistance gene pglZ
P47	7399546	SCO6662	7399383..7400528	-	982	1146	6.24	ACT↑	transaldolase
S76	7415617	SCO6675	7415327..7415983	-	366	657	0	ACT↓	DNA-binding protein
M55	7417142	SCO6677	7416767..7417309	-	167	543	0.42	ACT↓	ABC transporter ATP-binding protein
D11	7424398	SCO6683	7422658..7424568	+	1740	1911	6.1	ACT↑	ABC transporter ATP-binding protein
R64	7427302	SCO6685/SCO6686			-298/-231		0.85	ACT↓	two-component system response regulator/hypothetical protein
P4	7469264	SCO6714	7468890..7469681	-	417	792	0	ACT↓	hydroxylase
R45	7491698	SCO6736	7490559..7492079	-	381	1521	0	ACT↓	metallopeptidase
T78	7551210	SCO6790	7549461..7551299	+	1749	1839	0	ACT↓	long chain fatty acid CoA ligase
T22	7556020	SCO6794	7555369..7557321	+	651	1953	0.85	ACT↓	membrane protein
T18	7571700	SCO6809	7571107..7572336	-	636	1230	0.13	ACT↓	integral membrane transport protein
P58	7689241	SCO6925/SCO6926			-193/-389		0.13	ACT↓	hypothetical protein/hypothetical protein
Q24	7709248	SCO6944	7707771..7709672	-	424	1902	0	ACT↓	hypothetical protein
I13	7739795	SCO6971/SCO6972					0.56	ACT↓	precorrin 6A synthase/hypothetical protein
O99	7765742	SCO6994	7762852..7766112	-	370	3261	0	ACT↓	hypothetical protein
P99	7763091	SCO6994	7762852..7766112	-	3021	3261	0	ACT↓	hypothetical protein
Q84	7765920	SCO6994	7762852..7766112	-	192	3261	0	ACT↓	hypothetical protein
R2	7765694	SCO6994	7762852..7766112	-	418	3261	0	ACT↓	hypothetical protein
H80	7787391	SCO7010	7786480..7788084	-	693	1605	2.46	ACT↑	alpha glucosidase
H43	7800922	SCO7018	7800083..7801600	+	839	1518	0.27	ACT↓	hypothetical protein
T89	7857222	SCO7067	7857217..7857768	+	5	552	0	ACT↓	hypothetical protein
E20	7908485	SCO7118	7907864..7908628	-	143	765	0.71	ACT↑	hypothetical protein
H10	7996111	SCO7192	7995629..7996294	+	482	666	75.85	ACT↑	sigma factor
O49	7997779	SCO7194	7997836..7998651	+	-57	816	0.56	ACT↓	hypothetical protein/polysaccharide biosynthesis protein
P41	8000185	SCO7196	7999751..8000617	-	432	867	2.75	ACT↑	ion transport integral membrane protein
S1	8001328	SCO7197	8000799..8002337	-	1009	1539	0	ACT↓	amino acid transport integral membrane protein
R68	8022284	SCO7218	8022130..8023167	+	154	1038	0	ACT↓	iron transport lipoprotein
R12	8031825	SCO7226	8031545..8031985	+	280	441	0.71	ACT↓	integral membrane protein
M46	8035924	SCO7230	8035811..8036500	+	113	690	6.68	ACT↑	two-component system response regulator
T2	8130823	SCO7324	8130726..8131625	-	802	900	0	ACT↓	regulatory protein
L54	8132829	SCO7326	8132296..8134770	-	1941	2475	0.85	ACT↓	hypothetical protein
S21	8138772	SCO7327	8134767..8138762	-	-10	3996	0.85	ACT↓	two-component system sensory histidine kinase/regulatory protein
T61	8149134	SCO7335	8148428..8150437	-	1303	2010	0.13	ACT↓	alpha-amylase
O58	8180873	SCO7367/SCO7368			-31/-176		4.06	ACT↑	membrane efflux protein/hypothetical protein
I45	8230338	SCO7414	8229906..8230712	-	374	807	7.26	ACT↑	integral membrane protein
K65	8245440	SCO7432	8245226..8245909	-	469	684	0.85	ACT↓	secreted extracellular small neutral protease
T69	8294883	SCO7482	8294744..8295145	+	139	402	0	ACT↓	integral membrane protein
M27	8305585	SCO7493	8304672..8306609	+	913	1938	27.21	ACT↑	hypothetical protein
T40	8323892	SCO7509	8323180..8324658	-	766	1479	0.71	ACT↓	hypothetical protein
O60	8378919	SCO7556	8378701..8379696	+	218	996	0.13	ACT↓	sugar transport permease
Q85	8382138	SCO7558/SCO7559					0	ACT↓	beta-glucosidase/secreted sugar hydrolase
U44	8455855	SCO7629	8455893..8457134	+	-38	1242	0	ACT↓	hypothetical protein/starvation sensing protein
E11	8493547	SCO7668/SCO7669					59.4	ACT↑	hypothetical protein/oxidoreductase
N36	8527255	SCO7690	8526344..8528107	+	911	1764	0.13	ACT↓	ABC transporter ATP-binding protein
U34	8565387	SCO7731	8565486..8566037	+	-99	552	0.13	ACT↓	hypothetical protein/hypothetical protein
R52	8568379	SCO7733	8567132..8569351	+	1247	2220	41.19	ACT↑	transcriptional regulatory protein
O56	8586588	SCO7753/SCO7754					0	ACT↓	hypothetical protein/anti-sigma factor antagonist
L96	8611150	SCO7784	8610851..8611627	+	299	777	0.85	ACT↓	oxidoreductase
